# Supplementary material for: Exploring the effect and mechanism of fucoidan on liver cancer depending on network pharmacology and experimental verification
Source: Front Chem. 2025 Jul 16;13:1638785. doi: 10.3389/fchem.2025.1638785 (PMC12307386; doi:10.3389/fchem.2025.1638785)
Supplement: Supplementary file 1 [file Supplementaryfile1.zip]

Archive with 37 entries (32 files):
- original data/
- original data/AKT-1.18/
- original data/AKT-1.18/actin+maker.scn
- original data/AKT-1.18/actin-maker.scn
- original data/AKT-1.18/actin.scn
- original data/AKT-1.18/actin(2).scn
- original data/AKT-1.18/AKT+maker.scn
- original data/AKT-1.18/AKT-maker.scn
- original data/AKT-1.18/AKT.scn
- original data/AKT-1.18/总+maker.scn
- original data/AKT-1.18/总-maker.scn
- original data/PAKT-1.5(HePG2)/
- original data/PAKT-1.5(HePG2)/actin+maker.scn
- original data/PAKT-1.5(HePG2)/actin-maker.scn
- original data/PAKT-1.5(HePG2)/actin.scn
- original data/PAKT-1.5(HePG2)/PAKT+maker.scn
- original data/PAKT-1.5(HePG2)/总+maker.scn
- original data/PAKT-1.5(HePG2)/总-maker.scn
- original data/PI3K-1.6/
- original data/PI3K-1.6/actin+maker.scn
- original data/PI3K-1.6/actin-maker.scn
- original data/PI3K-1.6/actin.scn
- original data/PI3K-1.6/PI3K+maker.scn
- original data/PI3K-1.6/PI3K-maker.scn
- original data/PI3K-1.6/PI3K.scn
- original data/PI3K-1.6/总+maker.scn
- original data/PI3K-1.6/总-maker.scn
- original data/PPI3K-1.18/
- original data/PPI3K-1.18/actin+maker.scn
- original data/PPI3K-1.18/actin-maker.scn
- original data/PPI3K-1.18/actin.scn
- original data/PPI3K-1.18/PPI3K+maker.scn
- original data/PPI3K-1.18/PPI3K-maker.scn
- original data/PPI3K-1.18/PPI3K.scn
- original data/PPI3K-1.18/总+maker.scn
- original data/PPI3K-1.18/总-maker.scn
- original data/原始数据.xlsx
