# Supplementary material for: Exploring the effect and mechanism of fucoidan on liver cancer depending on network pharmacology and experimental verification
Source: Front Chem. 2025 Jul 16;13:1638785. doi: 10.3389/fchem.2025.1638785 (PMC12307386; doi:10.3389/fchem.2025.1638785)
Supplement: Supplementary file 1 [file Supplementaryfile1.zip › original data/原始数据.xlsx]

## Sheet: 共有靶点
HMGCR
EGLN1
G6PD
PYGL
CYP19A1
UGT2B7
PPARA
PPARD
CPT1A
CASP3
ESR2
AR
SHBG
HDAC3
VDR
NR1H4
CDC25A
GPBAR1
SI
FUCA1
TLR4
ACE
GRM8
DPP4
CA9
FOLH1
HSP90AA1
VEGFA
FGF1
FGF2
HPSE
CDK1
LGALS3
HTR2C
CYP2D6
STAT3
IL2
ABCB1
SSTR2
SSTR1
IGF2R
BCL2L1
PRKCD
MMP2
TYR
CES1
TLR9
KCNH2
PRKCA
KDR
ADA
PTPN1
LIG1
CPA1
NR1H3
PLG
PTPRC
PEPD
CACNA2D1
PIN1
JUN
NR3C1
MMP9
PRKCB
SLC2A1
ABCB11
GLI1
F2
PPP2CA

## Sheet: 成分对应靶点
	Common name
DL-Arabinose	ACLY
DL-Arabinose	CHRNA7
DL-Arabinose	GBA
DL-Arabinose	FDFT1
DL-Arabinose	HMGCR
DL-Arabinose	EGLN1
DL-Arabinose	PYGB
DL-Arabinose	SLC22A6
DL-Arabinose	NPC1L1
DL-Arabinose	CA2
DL-Arabinose	CA12
DL-Arabinose	G6PD
DL-Arabinose	PYGM
DL-Arabinose	PTGER2
DL-Arabinose	PTGFR
DL-Arabinose	FNTA FNTB
DL-Arabinose	PYGL
DL-Arabinose	CYP19A1
DL-Arabinose	HAO1
DL-Arabinose	UGT2B7
DL-Arabinose	FABP4
DL-Arabinose	PPARA
DL-Arabinose	FABP3
DL-Arabinose	FABP5
DL-Arabinose	PPARD
DL-Arabinose	FFAR1
DL-Arabinose	FABP2
DL-Arabinose	SLC1A1
DL-Arabinose	CPT1A
DL-Arabinose	CASP3
DL-Arabinose	ESR2
DL-Arabinose	AR
DL-Arabinose	SERPINA6
DL-Arabinose	SHBG
DL-Arabinose	HSD17B3
DL-Arabinose	HSD11B1
DL-Arabinose	GABBR1
DL-Arabinose	AKR1B1
DL-Arabinose	KDM4E
DL-Arabinose	HDAC3
DL-Arabinose	VDR
DL-Arabinose	NR1H4
DL-Arabinose	GABRA2 GABRB2 GABRG2
DL-Arabinose	PGD
DL-Arabinose	HSD11B2
DL-Arabinose	CDC25A
DL-Arabinose	GPBAR1
DL-Arabinose	AKR1B10
DL-Arabinose	POLB
DL-Arabinose	MGAM
DL-Arabinose	SI
DL-Arabinose	FUCA1
DL-Arabinose	GRM3
DL-Arabinose	GRM2
DL-Arabinose	CDA
DL-Arabinose	RNPEP
DL-Arabinose	TLR4
DL-Arabinose	ACE
DL-Arabinose	PTGES
DL-Arabinose	GRIK1
DL-Arabinose	GRIA1
DL-Arabinose	ADORA3
DL-Arabinose	GRIK5
DL-Arabinose	GRM4
DL-Arabinose	GRIA4
DL-Arabinose	GRM5
DL-Arabinose	GRM8
DL-Arabinose	GRIK2
DL-Arabinose	GRIK3
DL-Arabinose	GRM1
DL-Arabinose	GRM7
DL-Arabinose	GRIA2
DL-Arabinose	GRM6
DL-Arabinose	DPP4
DL-Arabinose	SLC6A12
DL-Arabinose	CA1
DL-Arabinose	CA9
DL-Arabinose	KDM2A
DL-Arabinose	PHF8
DL-Arabinose	KDM5C
DL-Arabinose	FOLH1
D-galactose	GBA
D-galactose	HSP90AA1
D-galactose	VEGFA
D-galactose	PSEN2 PSENEN NCSTN APH1A PSEN1 APH1B
D-galactose	FGF1
D-galactose	FGF2
D-galactose	HPSE
D-galactose	CDK1
D-galactose	LGALS4
D-galactose	LGALS3
D-galactose	LGALS8
D-galactose	PYGB
D-galactose	HTR2B
D-galactose	ADRA2A
D-galactose	ADRA2C
D-galactose	ADRA2B
D-galactose	DRD1
D-galactose	DRD2
D-galactose	ADRA1D
D-galactose	HTR2A
D-galactose	HTR2C
D-galactose	DRD3
D-galactose	CYP2D6
D-galactose	HTR6
D-galactose	ADRA1A
D-galactose	HTR1B
D-galactose	RORC
D-galactose	PYGM
D-galactose	STAT3
D-galactose	AKR1B1
D-galactose	PYGL
D-galactose	PTAFR
D-galactose	ESR2
D-galactose	SLC6A2
D-galactose	IL2
D-galactose	FOLH1
D-galactose	VDR
D-galactose	ABCB1
D-galactose	SSTR5
D-galactose	SSTR2
D-galactose	SSTR4
D-galactose	SSTR1
D-galactose	SSTR3
D-galactose	TRPV1
D-galactose	OPRK1
D-galactose	CA2
D-galactose	CA1
D-galactose	CA12
D-galactose	CA9
D-galactose	IGF2R
D-galactose	BCL2L1
D-galactose	CASP3
D-galactose	FUCA1
D-galactose	PRKCD
D-galactose	MMP2
D-galactose	MMP8
D-galactose	TYR
D-galactose	GLRA1
D-galactose	GLRA2
D-galactose	CES1
D-galactose	TLR9
D-galactose	TLR4
D-galactose	ACE
D-galactose	CDA
D-galactose	PPM1A
D-galactose	PDE4D
D-galactose	MLNR
D-galactose	KCNH2
D-galactose	NPC1L1
D-galactose	POLA1
D-galactose	CDC25A
D-galactose	LGALS9
D-galactose	PRKCA
D-galactose	PRKCE
D-galactose	PRKCQ
D-galactose	PRKCH
D-galactose	PRKCG
D-galactose	KDR
D-galactose	MGAM
D-galactose	SI
L-rhamnose	VEGFA
L-rhamnose	PSEN2 PSENEN NCSTN APH1A PSEN1 APH1B
L-rhamnose	FGF1
L-rhamnose	FGF2
L-rhamnose	HPSE
L-rhamnose	GBA
L-rhamnose	CDK1
L-rhamnose	FOLH1
L-rhamnose	LGALS4
L-rhamnose	LGALS3
L-rhamnose	LGALS8
L-rhamnose	HSP90AA1
L-rhamnose	FUCA1
L-rhamnose	HTR2B
L-rhamnose	ADRA2A
L-rhamnose	ADRA2C
L-rhamnose	ADRA2B
L-rhamnose	DRD1
L-rhamnose	DRD2
L-rhamnose	ADRA1D
L-rhamnose	HTR2A
L-rhamnose	HTR2C
L-rhamnose	DRD3
L-rhamnose	CYP2D6
L-rhamnose	HTR6
L-rhamnose	ADRA1A
L-rhamnose	HTR1B
L-rhamnose	P4HTM
L-rhamnose	RORC
L-rhamnose	STAT3
L-rhamnose	CASP3
L-rhamnose	PYGB
L-rhamnose	HEXA
L-rhamnose	HEXB
L-rhamnose	OGA
L-rhamnose	PTAFR
L-rhamnose	AKR1B1
L-rhamnose	PYGL
L-rhamnose	PYGM
L-rhamnose	CDA
L-rhamnose	TLR4
L-rhamnose	ADA
L-rhamnose	SLC6A2
L-rhamnose	DAO
L-rhamnose	IL2
L-rhamnose	CA2
L-rhamnose	CA1
L-rhamnose	CA12
L-rhamnose	CA9
L-rhamnose	KDM4E
L-rhamnose	KDM2A
L-rhamnose	PHF8
L-rhamnose	KDM5C
L-rhamnose	PTPRB
L-rhamnose	PTPN1
L-rhamnose	VDR
L-rhamnose	ABCB1
L-rhamnose	SSTR5
L-rhamnose	SSTR2
L-rhamnose	SSTR4
L-rhamnose	SSTR1
L-rhamnose	SSTR3
L-rhamnose	TRPV1
L-rhamnose	KDM5A
L-rhamnose	HCAR2
L-rhamnose	JMJD1C
L-rhamnose	OPRK1
L-rhamnose	KDM4A
L-rhamnose	KDM4D
L-rhamnose	KDM4C
L-rhamnose	IGF2R
L-rhamnose	BCL2L1
L-rhamnose	PTPN2
L-rhamnose	LIG1
L-rhamnose	CPA1
L-rhamnose	PRKCD
L-rhamnose	GGH
L-rhamnose	ACE
L-rhamnose	TYR
L-rhamnose	GLRA1
L-rhamnose	GLRA2
L-rhamnose	CES1
L-rhamnose	TLR9
L-rhamnose	DDO
L-rhamnose	PPM1A
L-rhamnose	PDE4D
L-rhamnose	MLNR
L-rhamnose	KCNH2
L-rhamnose	NPC1L1
L-rhamnose	POLA1
L-rhamnose	CDC25A
L-rhamnose	LGALS9
L-rhamnose	PRKCA
L-rhamnose	PRKCE
L-rhamnose	PRKCQ
L-rhamnose	PRKCH
L-rhamnose	PRKCG
L-rhamnose	KDR
L-rhamnose	MGAM
L-rhamnose	SI
L-mannose	CHRNA7
L-mannose	FDFT1
L-mannose	ACLY
L-mannose	NPC1L1
L-mannose	PYGB
L-mannose	GBA
L-mannose	PTGER2
L-mannose	PTGFR
L-mannose	G6PD
L-mannose	HMGCR
L-mannose	PYGM
L-mannose	SLC22A6
L-mannose	FNTA FNTB
L-mannose	PYGL
L-mannose	CYP19A1
L-mannose	CA12
L-mannose	CA9
L-mannose	HAO1
L-mannose	UGT2B7
L-mannose	FABP4
L-mannose	PPARA
L-mannose	FABP3
L-mannose	FABP5
L-mannose	PPARD
L-mannose	FFAR1
L-mannose	FABP2
L-mannose	NR1H4
L-mannose	GPBAR1
L-mannose	EGLN1
L-mannose	AR
L-mannose	SERPINA6
L-mannose	SHBG
L-mannose	HSD17B3
L-mannose	HSD11B1
L-mannose	GABBR1
L-mannose	CPT1A
L-mannose	PGD
L-mannose	GRM3
L-mannose	GRM2
L-mannose	VDR
L-mannose	GABRA2 GABRB2 GABRG2
L-mannose	CDC25A
L-mannose	AKR1B10
L-mannose	POLB
L-mannose	HSD11B2
L-mannose	CASP3
L-mannose	MGAM
L-mannose	SI
L-mannose	AKR1B1
L-mannose	GRM8
L-mannose	PTGES
L-mannose	NR1H3
L-mannose	KDM4E
L-mannose	SLC1A1
L-mannose	GRM4
L-mannose	GRM6
L-mannose	ESR2
L-mannose	CDA
L-mannose	FUCA1
L-mannose	CA2
L-mannose	CA1
L-mannose	PLG
L-mannose	GRIK1
L-mannose	GRIK2
L-mannose	GRM1
L-mannose	GSTK1
L-mannose	LTA4H
L-mannose	SLC1A2
L-mannose	NAALAD2
L-mannose	KDM2A
L-mannose	PHF8
L-mannose	KDM5C
L-mannose	CDC45
L-mannose	PTPRC
L-mannose	PEPD
L-mannose	CACNA2D1
L-mannose	PRKCA
L-mannose	PREP
L-mannose	SAE1 UBA2
L-mannose	GRM5
L-mannose	GRIA1
L-mannose	ADORA3
L-mannose	GRIK5
L-mannose	GRIA4
L-mannose	GRIK3
L-mannose	GRM7
L-mannose	GRIA2
L-mannose	SIRT2
L-mannose	ENPEP
L-mannose	SLC13A5
L-mannose	FOLH1
L-mannose	ACE
L-mannose	PTPN1
L-fucose	VEGFA
L-fucose	PSEN2 PSENEN NCSTN APH1A PSEN1 APH1B
L-fucose	FGF1
L-fucose	FGF2
L-fucose	HPSE
L-fucose	GBA
L-fucose	CDK1
L-fucose	LGALS4
L-fucose	LGALS3
L-fucose	LGALS8
L-fucose	FOLH1
L-fucose	HSP90AA1
L-fucose	AKR1B1
L-fucose	HTR2B
L-fucose	ADRA2A
L-fucose	ADRA2C
L-fucose	ADRA2B
L-fucose	DRD1
L-fucose	DRD2
L-fucose	ADRA1D
L-fucose	HTR2A
L-fucose	HTR2C
L-fucose	DRD3
L-fucose	CYP2D6
L-fucose	HTR6
L-fucose	ADRA1A
L-fucose	HTR1B
L-fucose	P4HTM
L-fucose	RORC
L-fucose	STAT3
L-fucose	CASP3
L-fucose	FUCA1
L-fucose	PYGB
L-fucose	DAO
L-fucose	PTAFR
L-fucose	TLR4
L-fucose	CDA
L-fucose	SLC6A2
L-fucose	HEXA
L-fucose	HEXB
L-fucose	OGA
L-fucose	KDM4E
L-fucose	ADA
L-fucose	KDM2A
L-fucose	PHF8
L-fucose	KDM5C
L-fucose	IL2
L-fucose	HCAR2
L-fucose	VDR
L-fucose	PYGL
L-fucose	PYGM
L-fucose	ABCB1
L-fucose	SSTR5
L-fucose	SSTR2
L-fucose	SSTR4
L-fucose	SSTR1
L-fucose	SSTR3
L-fucose	TRPV1
L-fucose	PTPRB
L-fucose	PTPN1
L-fucose	OPRK1
L-fucose	ACE
L-fucose	DDO
L-fucose	IGF2R
L-fucose	BCL2L1
L-fucose	KDM4A
L-fucose	KDM4D
L-fucose	KDM4C
L-fucose	KDM5A
L-fucose	JMJD1C
L-fucose	PRKCD
L-fucose	CA2
L-fucose	CA1
L-fucose	CA12
L-fucose	CA9
L-fucose	LIG1
L-fucose	TYR
L-fucose	GLRA1
L-fucose	GLRA2
L-fucose	CES1
L-fucose	TLR9
L-fucose	CPA1
L-fucose	PIN1
L-fucose	PPM1A
L-fucose	PDE4D
L-fucose	MLNR
L-fucose	KCNH2
L-fucose	NPC1L1
L-fucose	POLA1
L-fucose	CDC25A
L-fucose	MGAM
L-fucose	SI
L-fucose	LGALS9
L-fucose	PRKCA
L-fucose	PRKCE
L-fucose	PRKCQ
L-fucose	PRKCH
L-fucose	PRKCG
L-fucose	KDR
D-glucose	GBA
D-glucose	HSP90AA1
D-glucose	VEGFA
D-glucose	PSEN2 PSENEN NCSTN APH1A PSEN1 APH1B
D-glucose	FGF1
D-glucose	FGF2
D-glucose	HPSE
D-glucose	CDK1
D-glucose	LGALS4
D-glucose	LGALS3
D-glucose	LGALS8
D-glucose	PYGB
D-glucose	HTR2B
D-glucose	ADRA2A
D-glucose	ADRA2C
D-glucose	ADRA2B
D-glucose	DRD1
D-glucose	DRD2
D-glucose	ADRA1D
D-glucose	HTR2A
D-glucose	HTR2C
D-glucose	DRD3
D-glucose	CYP2D6
D-glucose	HTR6
D-glucose	ADRA1A
D-glucose	HTR1B
D-glucose	RORC
D-glucose	STAT3
D-glucose	PYGM
D-glucose	AKR1B1
D-glucose	PYGL
D-glucose	PTAFR
D-glucose	SLC6A2
D-glucose	IL2
D-glucose	ESR2
D-glucose	VDR
D-glucose	ABCB1
D-glucose	SSTR5
D-glucose	SSTR2
D-glucose	SSTR4
D-glucose	SSTR1
D-glucose	SSTR3
D-glucose	TRPV1
D-glucose	FOLH1
D-glucose	OPRK1
D-glucose	IGF2R
D-glucose	BCL2L1
D-glucose	CA2
D-glucose	CA1
D-glucose	CA12
D-glucose	CA9
D-glucose	CASP3
D-glucose	PRKCD
D-glucose	FUCA1
D-glucose	TYR
D-glucose	GLRA1
D-glucose	GLRA2
D-glucose	CES1
D-glucose	TLR9
D-glucose	CDA
D-glucose	ACE
D-glucose	KDM4E
D-glucose	KDM2A
D-glucose	PHF8
D-glucose	KDM5C
D-glucose	PPM1A
D-glucose	PDE4D
D-glucose	MLNR
D-glucose	KCNH2
D-glucose	NPC1L1
D-glucose	POLA1
D-glucose	CDC25A
D-glucose	LGALS9
D-glucose	PRKCA
D-glucose	PRKCE
D-glucose	PRKCQ
D-glucose	PRKCH
D-glucose	PRKCG
D-glucose	KDR
D-glucose	MGAM
D-glucose	SI
D-xylose	GBA
D-xylose	HSP90AA1
D-xylose	VEGFA
D-xylose	PSEN2 PSENEN NCSTN APH1A PSEN1 APH1B
D-xylose	FGF1
D-xylose	FGF2
D-xylose	HPSE
D-xylose	CDK1
D-xylose	LGALS4
D-xylose	LGALS3
D-xylose	LGALS8
D-xylose	AKR1B1
D-xylose	FOLH1
D-xylose	PYGB
D-xylose	HTR2B
D-xylose	ADRA2A
D-xylose	ADRA2C
D-xylose	ADRA2B
D-xylose	DRD1
D-xylose	DRD2
D-xylose	ADRA1D
D-xylose	HTR2A
D-xylose	HTR2C
D-xylose	DRD3
D-xylose	CYP2D6
D-xylose	HTR6
D-xylose	ADRA1A
D-xylose	HTR1B
D-xylose	RORC
D-xylose	STAT3
D-xylose	PTAFR
D-xylose	PYGM
D-xylose	PYGL
D-xylose	ESR2
D-xylose	SLC6A2
D-xylose	IL2
D-xylose	FUCA1
D-xylose	TLR4
D-xylose	CASP3
D-xylose	VDR
D-xylose	SSTR5
D-xylose	SSTR2
D-xylose	SSTR4
D-xylose	SSTR1
D-xylose	SSTR3
D-xylose	TRPV1
D-xylose	OPRK1
D-xylose	ABCB1
D-xylose	IGF2R
D-xylose	BCL2L1
D-xylose	TYR
D-xylose	CA2
D-xylose	CA1
D-xylose	CA12
D-xylose	CA9
Glucuronic acid	VDR
Glucuronic acid	PSEN2 PSENEN NCSTN APH1A PSEN1 APH1B
Glucuronic acid	HTR2B
Glucuronic acid	ADRA2A
Glucuronic acid	ADRA2C
Glucuronic acid	ADRA2B
Glucuronic acid	DRD1
Glucuronic acid	DRD2
Glucuronic acid	ADRA1D
Glucuronic acid	HTR2A
Glucuronic acid	HTR2C
Glucuronic acid	DRD3
Glucuronic acid	CYP2D6
Glucuronic acid	HTR6
Glucuronic acid	ADRA1A
Glucuronic acid	HTR1B
Glucuronic acid	RORC
Glucuronic acid	PPM1A
Glucuronic acid	GLRA1
Glucuronic acid	GLRA2
Glucuronic acid	OPRK1
Glucuronic acid	PTAFR
Glucuronic acid	FDFT1
Glucuronic acid	HSD11B2
Glucuronic acid	HSD11B1
Glucuronic acid	FGF1
Glucuronic acid	STAT3
Glucuronic acid	OPRM1
Glucuronic acid	HSP90AA1
Glucuronic acid	TLR9
Glucuronic acid	VEGFA
Glucuronic acid	FGF2
Glucuronic acid	HPSE
Glucuronic acid	CYP19A1
Glucuronic acid	ABCB1
Glucuronic acid	PAM
Glucuronic acid	PRKCD
Glucuronic acid	MLNR
Glucuronic acid	KCNH2
Glucuronic acid	CDK1
Glucuronic acid	PRKCA
Glucuronic acid	HMGCR
Glucuronic acid	BCL2L1
Glucuronic acid	LGALS4
Glucuronic acid	LGALS3
Glucuronic acid	LGALS8
Glucuronic acid	TRPV4
Glucuronic acid	PTPN1
Glucuronic acid	JUN
Glucuronic acid	POLA1
Glucuronic acid	CDC25A
Glucuronic acid	NR3C1
Glucuronic acid	MMP9
Glucuronic acid	AR
Glucuronic acid	SIRT2
Glucuronic acid	PRKCG
Glucuronic acid	PRKCB
Glucuronic acid	PRKCE
Glucuronic acid	PRKCH
Glucuronic acid	PRKCQ
Glucuronic acid	CPT1A
Glucuronic acid	GBA
Glucuronic acid	PPM1B
Glucuronic acid	PPP1CC
Glucuronic acid	METAP2
Glucuronic acid	KDR
Glucuronic acid	SLC2A1
Glucuronic acid	ADCY1
Glucuronic acid	ABCB11
Glucuronic acid	CHRNA7
Glucuronic acid	NPC1L1
Glucuronic acid	UGT2B7
Glucuronic acid	CDC25B
Glucuronic acid	GLI1
Glucuronic acid	MAG
Glucuronic acid	PTPA
Glucuronic acid	PPP5C
Glucuronic acid	PPP1CA
Glucuronic acid	F2
Glucuronic acid	GRM3
Glucuronic acid	GRM2
Glucuronic acid	PPP2CA
Glucuronic acid	PPP2R5A
Glucuronic acid	CA2
Glucuronic acid	CA1
Glucuronic acid	CA12
Glucuronic acid	CA9

## Sheet: 共有成分对应靶点
	Common name
DL-Arabinose	HMGCR
DL-Arabinose	EGLN1
DL-Arabinose	G6PD
DL-Arabinose	PYGL
DL-Arabinose	CYP19A1
DL-Arabinose	UGT2B7
DL-Arabinose	PPARA
DL-Arabinose	PPARD
DL-Arabinose	CPT1A
DL-Arabinose	CASP3
DL-Arabinose	ESR2
DL-Arabinose	AR
DL-Arabinose	SHBG
DL-Arabinose	HDAC3
DL-Arabinose	VDR
DL-Arabinose	NR1H4
DL-Arabinose	CDC25A
DL-Arabinose	GPBAR1
DL-Arabinose	SI
DL-Arabinose	FUCA1
DL-Arabinose	TLR4
DL-Arabinose	ACE
DL-Arabinose	GRM8
DL-Arabinose	DPP4
DL-Arabinose	CA9
DL-Arabinose	FOLH1
D-galactose	HSP90AA1
D-galactose	VEGFA
D-galactose	FGF1
D-galactose	FGF2
D-galactose	HPSE
D-galactose	CDK1
D-galactose	LGALS3
D-galactose	HTR2C
D-galactose	CYP2D6
D-galactose	STAT3
D-galactose	PYGL
D-galactose	ESR2
D-galactose	IL2
D-galactose	FOLH1
D-galactose	VDR
D-galactose	ABCB1
D-galactose	SSTR2
D-galactose	SSTR1
D-galactose	CA9
D-galactose	IGF2R
D-galactose	BCL2L1
D-galactose	CASP3
D-galactose	FUCA1
D-galactose	PRKCD
D-galactose	MMP2
D-galactose	TYR
D-galactose	CES1
D-galactose	TLR9
D-galactose	TLR4
D-galactose	ACE
D-galactose	KCNH2
D-galactose	CDC25A
D-galactose	PRKCA
D-galactose	KDR
D-galactose	SI
L-rhamnose	VEGFA
L-rhamnose	FGF1
L-rhamnose	FGF2
L-rhamnose	HPSE
L-rhamnose	CDK1
L-rhamnose	FOLH1
L-rhamnose	LGALS3
L-rhamnose	HSP90AA1
L-rhamnose	FUCA1
L-rhamnose	HTR2C
L-rhamnose	CYP2D6
L-rhamnose	STAT3
L-rhamnose	CASP3
L-rhamnose	PYGL
L-rhamnose	TLR4
L-rhamnose	ADA
L-rhamnose	IL2
L-rhamnose	CA9
L-rhamnose	PTPN1
L-rhamnose	VDR
L-rhamnose	ABCB1
L-rhamnose	SSTR2
L-rhamnose	SSTR1
L-rhamnose	IGF2R
L-rhamnose	BCL2L1
L-rhamnose	LIG1
L-rhamnose	CPA1
L-rhamnose	PRKCD
L-rhamnose	ACE
L-rhamnose	TYR
L-rhamnose	CES1
L-rhamnose	TLR9
L-rhamnose	KCNH2
L-rhamnose	CDC25A
L-rhamnose	PRKCA
L-rhamnose	KDR
L-rhamnose	SI
L-mannose	G6PD
L-mannose	HMGCR
L-mannose	PYGL
L-mannose	CYP19A1
L-mannose	CA9
L-mannose	UGT2B7
L-mannose	PPARA
L-mannose	PPARD
L-mannose	NR1H4
L-mannose	GPBAR1
L-mannose	EGLN1
L-mannose	AR
L-mannose	SHBG
L-mannose	CPT1A
L-mannose	VDR
L-mannose	CDC25A
L-mannose	CASP3
L-mannose	SI
L-mannose	GRM8
L-mannose	NR1H3
L-mannose	ESR2
L-mannose	FUCA1
L-mannose	PLG
L-mannose	PTPRC
L-mannose	PEPD
L-mannose	CACNA2D1
L-mannose	PRKCA
L-mannose	FOLH1
L-mannose	ACE
L-mannose	PTPN1
L-fucose	VEGFA
L-fucose	FGF1
L-fucose	FGF2
L-fucose	HPSE
L-fucose	CDK1
L-fucose	LGALS3
L-fucose	FOLH1
L-fucose	HSP90AA1
L-fucose	HTR2C
L-fucose	CYP2D6
L-fucose	STAT3
L-fucose	CASP3
L-fucose	FUCA1
L-fucose	TLR4
L-fucose	ADA
L-fucose	IL2
L-fucose	VDR
L-fucose	PYGL
L-fucose	ABCB1
L-fucose	SSTR2
L-fucose	SSTR1
L-fucose	PTPN1
L-fucose	ACE
L-fucose	IGF2R
L-fucose	BCL2L1
L-fucose	PRKCD
L-fucose	CA9
L-fucose	LIG1
L-fucose	TYR
L-fucose	CES1
L-fucose	TLR9
L-fucose	CPA1
L-fucose	PIN1
L-fucose	KCNH2
L-fucose	CDC25A
L-fucose	SI
L-fucose	PRKCA
L-fucose	KDR
D-glucose	HSP90AA1
D-glucose	VEGFA
D-glucose	FGF1
D-glucose	FGF2
D-glucose	HPSE
D-glucose	CDK1
D-glucose	LGALS3
D-glucose	HTR2C
D-glucose	CYP2D6
D-glucose	STAT3
D-glucose	PYGL
D-glucose	IL2
D-glucose	ESR2
D-glucose	VDR
D-glucose	ABCB1
D-glucose	SSTR2
D-glucose	SSTR1
D-glucose	FOLH1
D-glucose	IGF2R
D-glucose	BCL2L1
D-glucose	CA9
D-glucose	CASP3
D-glucose	PRKCD
D-glucose	FUCA1
D-glucose	TYR
D-glucose	CES1
D-glucose	TLR9
D-glucose	ACE
D-glucose	KCNH2
D-glucose	CDC25A
D-glucose	PRKCA
D-glucose	KDR
D-glucose	SI
D-xylose	HSP90AA1
D-xylose	VEGFA
D-xylose	FGF1
D-xylose	FGF2
D-xylose	HPSE
D-xylose	CDK1
D-xylose	LGALS3
D-xylose	FOLH1
D-xylose	HTR2C
D-xylose	CYP2D6
D-xylose	STAT3
D-xylose	PYGL
D-xylose	ESR2
D-xylose	IL2
D-xylose	FUCA1
D-xylose	TLR4
D-xylose	CASP3
D-xylose	VDR
D-xylose	SSTR2
D-xylose	SSTR1
D-xylose	ABCB1
D-xylose	IGF2R
D-xylose	BCL2L1
D-xylose	TYR
D-xylose	CA9
Glucuronic acid	VDR
Glucuronic acid	HTR2C
Glucuronic acid	CYP2D6
Glucuronic acid	FGF1
Glucuronic acid	STAT3
Glucuronic acid	HSP90AA1
Glucuronic acid	TLR9
Glucuronic acid	VEGFA
Glucuronic acid	FGF2
Glucuronic acid	HPSE
Glucuronic acid	CYP19A1
Glucuronic acid	ABCB1
Glucuronic acid	PRKCD
Glucuronic acid	KCNH2
Glucuronic acid	CDK1
Glucuronic acid	PRKCA
Glucuronic acid	HMGCR
Glucuronic acid	BCL2L1
Glucuronic acid	LGALS3
Glucuronic acid	PTPN1
Glucuronic acid	JUN
Glucuronic acid	CDC25A
Glucuronic acid	NR3C1
Glucuronic acid	MMP9
Glucuronic acid	AR
Glucuronic acid	PRKCB
Glucuronic acid	CPT1A
Glucuronic acid	KDR
Glucuronic acid	SLC2A1
Glucuronic acid	ABCB11
Glucuronic acid	UGT2B7
Glucuronic acid	GLI1
Glucuronic acid	F2
Glucuronic acid	PPP2CA
Glucuronic acid	CA9

## Sheet: HMGCR_BP
ID	Description	GeneRatio	BgRatio	pvalue	p.adjust	qvalue	geneID	Count
GO:0045834	positive regulation of lipid metabolic process	11/68	153/18800	7.42661e-12	2.10025e-08	1.04676e-08	NR1H3/NR1H4/PRKCD/PPARD/PPARA/HTR2C/FGF2/FGF1/F2/CPT1A/CES1	11
GO:0001666	response to hypoxia	12/68	286/18800	4.16269e-10	5.88605e-07	2.9336e-07	EGLN1/VEGFA/SLC2A1/PPARD/PPARA/PIN1/MMP2/DPP4/ACE/CASP3/CA9/ADA	12
GO:0036293	response to decreased oxygen levels	12/68	299/18800	6.91538e-10	6.5189e-07	3.24902e-07	EGLN1/VEGFA/SLC2A1/PPARD/PPARA/PIN1/MMP2/DPP4/ACE/CASP3/CA9/ADA	12
GO:0033674	positive regulation of kinase activity	14/68	476/18800	1.299e-09	7.72441e-07	3.84984e-07	TLR9/VEGFA/TLR4/PTPRC/PTPN1/PRKCD/PPP2CA/KDR/IL2/HSP90AA1/FGF2/FGF1/F2/ACE	14
GO:0050727	regulation of inflammatory response	13/68	394/18800	1.3657e-09	7.72441e-07	3.84984e-07	TLR9/NR1H3/NR1H4/TLR4/PTPRC/PRKCD/PPARD/PPARA/MMP9/IL2/ACE/CYP19A1/ADA	13
GO:0070482	response to oxygen levels	12/68	324/18800	1.72062e-09	8.10986e-07	4.04195e-07	EGLN1/VEGFA/SLC2A1/PPARD/PPARA/PIN1/MMP2/DPP4/ACE/CASP3/CA9/ADA	12
GO:0070371	ERK1 and ERK2 cascade	12/68	335/18800	2.50819e-09	1.00392e-06	5.00353e-07	GPBAR1/TLR4/PTPRC/PTPN1/PRKCA/PIN1/KDR/JUN/HTR2C/FGF2/FGF1/CDK1	12
GO:0019216	regulation of lipid metabolic process	12/68	339/18800	2.86693e-09	1.00392e-06	5.00353e-07	NR1H3/NR1H4/ABCB11/PRKCD/PPARD/PPARA/HTR2C/FGF2/FGF1/F2/CPT1A/CES1	12
GO:0032102	negative regulation of response to external stimulus	13/68	429/18800	3.81116e-09	1.00392e-06	5.00353e-07	NR1H3/NR1H4/PTPRC/PRKCD/PPARD/PPARA/PLG/IL2/FGF2/F2/DPP4/CYP19A1/ADA	13
GO:0042060	wound healing	13/68	429/18800	3.81116e-09	1.00392e-06	5.00353e-07	HPSE/VEGFA/TLR4/PRKCD/PRKCA/PPARD/PPARA/PLG/KDR/FGF2/FGF1/F2/CASP3	13
GO:0048732	gland development	13/68	431/18800	4.02987e-09	1.00392e-06	5.00353e-07	VEGFA/VDR/TYR/MMP2/JUN/IGF2R/GLI1/FGF2/FGF1/CYP19A1/CPT1A/AR/ADA	13
GO:0048608	reproductive structure development	13/68	433/18800	4.25991e-09	1.00392e-06	5.00353e-07	VEGFA/VDR/PPARD/PLG/MMP2/KDR/GLI1/ACE/CYP19A1/CASP3/BCL2L1/AR/ADA	13
GO:0061458	reproductive system development	13/68	436/18800	4.62735e-09	1.00663e-06	5.01703e-07	VEGFA/VDR/PPARD/PLG/MMP2/KDR/GLI1/ACE/CYP19A1/CASP3/BCL2L1/AR/ADA	13
GO:0071900	regulation of protein serine/threonine kinase activity	12/68	372/18800	8.11489e-09	1.63921e-06	8.16981e-07	TLR9/VEGFA/TLR4/PTPRC/PTPN1/PRKCD/PPP2CA/HMGCR/FGF2/FGF1/CDC25A/CASP3	12
GO:0050678	regulation of epithelial cell proliferation	12/68	382/18800	1.09014e-08	2.05528e-06	1.02435e-06	GPBAR1/VEGFA/VDR/STAT3/PRKCA/PPARD/KDR/JUN/GLI1/FGF2/FGF1/AR	12
GO:0070372	regulation of ERK1 and ERK2 cascade	11/68	311/18800	1.41055e-08	2.35985e-06	1.17615e-06	GPBAR1/TLR4/PTPRC/PTPN1/PRKCA/PIN1/KDR/JUN/HTR2C/FGF2/FGF1	11
GO:0009991	response to extracellular stimulus	13/68	479/18800	1.41858e-08	2.35985e-06	1.17615e-06	NR1H4/VDR/TYR/SSTR2/SSTR1/SLC2A1/PTPRC/PPARD/PPARA/HTR2C/G6PD/ACE/CPT1A	13
GO:0050728	negative regulation of inflammatory response	9/68	182/18800	1.84711e-08	2.73912e-06	1.36518e-06	NR1H3/NR1H4/PTPRC/PRKCD/PPARD/PPARA/IL2/CYP19A1/ADA	9
GO:0043410	positive regulation of MAPK cascade	13/68	491/18800	1.9006e-08	2.73912e-06	1.36518e-06	GPBAR1/TLR9/VEGFA/TLR4/PTPRC/PTPN1/PRKCA/KDR/JUN/HTR2C/FGF2/FGF1/AR	13
GO:0043405	regulation of MAP kinase activity	9/68	183/18800	1.93714e-08	2.73912e-06	1.36518e-06	TLR9/VEGFA/TLR4/PTPRC/PTPN1/PRKCD/HMGCR/FGF2/FGF1	9
GO:0031099	regeneration	9/68	188/18800	2.44738e-08	3.29581e-06	1.64263e-06	PPARD/PLG/MMP2/JUN/IGF2R/GLI1/ACE/CPT1A/CDK1	9
GO:0030522	intracellular receptor signaling pathway	10/68	264/18800	3.57399e-08	4.5942e-06	2.28975e-06	NR1H3/NR1H4/VDR/TLR4/STAT3/PPARD/PPARA/NR3C1/ESR2/AR	10
GO:0010887	negative regulation of cholesterol storage	4/68	11/18800	5.06724e-08	6.2305e-06	3.10528e-06	NR1H3/PPARD/PPARA/CES1	4
GO:0050673	epithelial cell proliferation	12/68	443/18800	5.57413e-08	6.56819e-06	3.27358e-06	GPBAR1/VEGFA/VDR/STAT3/PRKCA/PPARD/KDR/JUN/GLI1/FGF2/FGF1/AR	12
GO:0031667	response to nutrient levels	12/68	446/18800	6.00005e-08	6.78726e-06	3.38277e-06	NR1H4/VDR/TYR/SSTR2/SSTR1/SLC2A1/PPARD/PPARA/HTR2C/G6PD/ACE/CPT1A	12
GO:0050679	positive regulation of epithelial cell proliferation	9/68	211/18800	6.61898e-08	7.19941e-06	3.58818e-06	GPBAR1/VEGFA/STAT3/PRKCA/KDR/JUN/FGF2/FGF1/AR	9
GO:1902893	regulation of pri-miRNA transcription by RNA polymerase II	6/68	59/18800	6.92743e-08	7.23534e-06	3.60609e-06	STAT3/PPARD/PPARA/JUN/NR3C1/FGF2	6
GO:0042100	B cell proliferation	7/68	100/18800	7.24064e-08	7.23534e-06	3.60609e-06	TLR9/TLR4/PTPRC/PRKCD/IL2/CASP3/ADA	7
GO:0038183	bile acid signaling pathway	4/68	12/18800	7.58017e-08	7.23534e-06	3.60609e-06	GPBAR1/NR1H4/ABCB11/VDR	4
GO:0061614	pri-miRNA transcription by RNA polymerase II	6/68	60/18800	7.6754e-08	7.23534e-06	3.60609e-06	STAT3/PPARD/PPARA/JUN/NR3C1/FGF2	6
GO:0016125	sterol metabolic process	8/68	154/18800	8.23527e-08	7.51269e-06	3.74432e-06	NR1H4/PPARD/HMGCR/G6PD/FGF1/CYP19A1/CYP2D6/CES1	8
GO:0070374	positive regulation of ERK1 and ERK2 cascade	9/68	220/18800	9.46377e-08	8.36361e-06	4.16842e-06	GPBAR1/TLR4/PTPRC/PRKCA/KDR/JUN/HTR2C/FGF2/FGF1	9
GO:0030888	regulation of B cell proliferation	6/68	64/18800	1.13651e-07	9.73957e-06	4.85419e-06	TLR9/TLR4/PTPRC/IL2/CASP3/ADA	6
GO:0006869	lipid transport	11/68	391/18800	1.44987e-07	1.20595e-05	6.01043e-06	NR1H3/ABCB11/SLC2A1/PRKCD/PPARD/PPARA/ABCB1/ACE/CYP19A1/CPT1A/CES1	11
GO:0045860	positive regulation of protein kinase activity	11/68	396/18800	1.64704e-07	1.30375e-05	6.49787e-06	TLR9/VEGFA/TLR4/PTPRC/PTPN1/PRKCD/PPP2CA/HSP90AA1/FGF2/FGF1/ACE	11
GO:0097305	response to alcohol	9/68	235/18800	1.65965e-07	1.30375e-05	6.49787e-06	ABCB11/PPARA/IL2/G6PD/ACE/CPT1A/CES1/CDK1/BCL2L1	9
GO:0043406	positive regulation of MAP kinase activity	7/68	116/18800	2.01525e-07	1.54031e-05	7.67688e-06	TLR9/VEGFA/TLR4/PTPRC/PTPN1/FGF2/FGF1	7
GO:1901617	organic hydroxy compound biosynthetic process	9/68	243/18800	2.20411e-07	1.64032e-05	8.17536e-06	NR1H4/ABCB11/TYR/HMGCR/G6PD/FGF2/FGF1/CYP19A1/CES1	9
GO:0008202	steroid metabolic process	10/68	323/18800	2.3468e-07	1.68903e-05	8.4181e-06	NR1H4/ABCB11/UGT2B7/PPARD/HMGCR/G6PD/FGF1/CYP19A1/CYP2D6/CES1	10
GO:0009410	response to xenobiotic stimulus	11/68	411/18800	2.38901e-07	1.68903e-05	8.4181e-06	ABCB11/ABCB1/MMP2/KCNH2/JUN/ACE/CYP2D6/CPT1A/CDK1/CASP3/CA9	11
GO:0032355	response to estradiol	7/68	123/18800	3.00924e-07	2.07564e-05	1.0345e-05	STAT3/SSTR2/SSTR1/MMP2/ESR2/CYP19A1/CASP3	7
GO:0006816	calcium ion transport	11/68	424/18800	3.25757e-07	2.19343e-05	1.0932e-05	TLR9/VDR/PTPRC/PRKCB/LGALS3/HTR2C/G6PD/FGF2/F2/ACE/CACNA2D1	11
GO:0007565	female pregnancy	8/68	185/18800	3.37439e-07	2.21925e-05	1.10607e-05	VEGFA/VDR/SLC2A1/PPARD/MMP9/MMP2/ACE/AR	8
GO:0030890	positive regulation of B cell proliferation	5/68	42/18800	4.08793e-07	2.59844e-05	1.29506e-05	TLR9/TLR4/PTPRC/IL2/ADA	5
GO:0009755	hormone-mediated signaling pathway	8/68	190/18800	4.13471e-07	2.59844e-05	1.29506e-05	NR1H3/SSTR2/SSTR1/PPARD/PPARA/NR3C1/ESR2/AR	8
GO:0045936	negative regulation of phosphate metabolic process	11/68	440/18800	4.70277e-07	2.8386e-05	1.41476e-05	STAT3/PTPRC/PTPN1/PRKCD/PPP2CA/PPARA/LGALS3/JUN/IL2/HMGCR/CASP3	11
GO:0010563	negative regulation of phosphorus metabolic process	11/68	441/18800	4.80951e-07	2.8386e-05	1.41476e-05	STAT3/PTPRC/PTPN1/PRKCD/PPP2CA/PPARA/LGALS3/JUN/IL2/HMGCR/CASP3	11
GO:0010565	regulation of cellular ketone metabolic process	7/68	132/18800	4.86693e-07	2.8386e-05	1.41476e-05	NR1H3/NR1H4/ABCB11/PPARD/PPARA/CPT1A/CES1	7
GO:0032103	positive regulation of response to external stimulus	11/68	442/18800	4.91837e-07	2.8386e-05	1.41476e-05	TLR9/VEGFA/TLR4/PRKCA/PLG/KDR/IL2/HSP90AA1/FGF2/F2/ACE	11
GO:0031348	negative regulation of defense response	9/68	268/18800	5.02655e-07	2.84302e-05	1.41696e-05	NR1H3/NR1H4/PTPRC/PRKCD/PPARD/PPARA/IL2/CYP19A1/ADA	9
GO:0010876	lipid localization	11/68	446/18800	5.37597e-07	2.98103e-05	1.48574e-05	NR1H3/ABCB11/SLC2A1/PRKCD/PPARD/PPARA/ABCB1/ACE/CYP19A1/CPT1A/CES1	11
GO:0010885	regulation of cholesterol storage	4/68	19/18800	5.82333e-07	3.167e-05	1.57843e-05	NR1H3/PPARD/PPARA/CES1	4
GO:0046889	positive regulation of lipid biosynthetic process	6/68	85/18800	6.24731e-07	3.33347e-05	1.6614e-05	NR1H3/NR1H4/PRKCD/PPARA/HTR2C/FGF1	6
GO:0022407	regulation of cell-cell adhesion	11/68	456/18800	6.68865e-07	3.50287e-05	1.74583e-05	VEGFA/PTPRC/PRKCD/PRKCA/PPARA/PLG/LGALS3/IL2/DPP4/CASP3/ADA	11
GO:0008203	cholesterol metabolic process	7/68	139/18800	6.907e-07	3.55145e-05	1.77004e-05	NR1H4/PPARD/HMGCR/G6PD/FGF1/CYP2D6/CES1	7
GO:0044703	multi-organism reproductive process	8/68	205/18800	7.35702e-07	3.71529e-05	1.8517e-05	VEGFA/VDR/SLC2A1/PPARD/MMP9/MMP2/ACE/AR	8
GO:0071902	positive regulation of protein serine/threonine kinase activity	8/68	208/18800	8.21002e-07	4.07332e-05	2.03014e-05	TLR9/VEGFA/TLR4/PTPRC/PTPN1/PPP2CA/FGF2/FGF1	8
GO:0010878	cholesterol storage	4/68	21/18800	8.94304e-07	4.3605e-05	2.17327e-05	NR1H3/PPARD/PPARA/CES1	4
GO:0042180	cellular ketone metabolic process	8/68	211/18800	9.14615e-07	4.38395e-05	2.18496e-05	NR1H3/NR1H4/ABCB11/PPARD/PPARA/CYP19A1/CPT1A/CES1	8
GO:0062013	positive regulation of small molecule metabolic process	7/68	146/18800	9.62175e-07	4.53505e-05	2.26027e-05	NR1H3/NR1H4/PPARD/PPARA/FGF1/CPT1A/CES1	7
GO:0044706	multi-multicellular organism process	8/68	213/18800	9.81965e-07	4.55245e-05	2.26894e-05	VEGFA/VDR/SLC2A1/PPARD/MMP9/MMP2/ACE/AR	8
GO:0042326	negative regulation of phosphorylation	10/68	382/18800	1.08649e-06	4.80003e-05	2.39233e-05	STAT3/PTPRC/PTPN1/PRKCD/PPP2CA/PPARA/JUN/IL2/HMGCR/CASP3	10
GO:0050878	regulation of body fluid levels	10/68	382/18800	1.08649e-06	4.80003e-05	2.39233e-05	HPSE/NR1H3/VEGFA/VDR/TLR4/PRKCD/PRKCA/PLG/F2/ADA	10
GO:0010888	negative regulation of lipid storage	4/68	22/18800	1.09006e-06	4.80003e-05	2.39233e-05	NR1H3/PPARD/PPARA/CES1	4
GO:1902652	secondary alcohol metabolic process	7/68	149/18800	1.10326e-06	4.80003e-05	2.39233e-05	NR1H4/PPARD/HMGCR/G6PD/FGF1/CYP2D6/CES1	7
GO:0032943	mononuclear cell proliferation	9/68	300/18800	1.28523e-06	5.50702e-05	2.7447e-05	TLR9/TLR4/PTPRC/PRKCD/LGALS3/IL2/ACE/CASP3/ADA	9
GO:1901652	response to peptide	11/68	491/18800	1.37893e-06	5.82032e-05	2.90084e-05	NR1H4/TLR4/STAT3/SLC2A1/PTPN1/PRKCD/PRKCB/PPARA/MMP9/MMP2/CACNA2D1	11
GO:0007162	negative regulation of cell adhesion	9/68	305/18800	1.47327e-06	6.12708e-05	3.05374e-05	VEGFA/PTPRC/PRKCD/PPARA/PLG/MMP2/LGALS3/IL2/CASP3	9
GO:0008406	gonad development	8/68	226/18800	1.53182e-06	6.27824e-05	3.12907e-05	VEGFA/MMP2/KDR/ACE/CYP19A1/CASP3/BCL2L1/AR	8
GO:2001026	regulation of endothelial cell chemotaxis	4/68	24/18800	1.57486e-06	6.36243e-05	3.17103e-05	VEGFA/KDR/FGF2/FGF1	4
GO:0010883	regulation of lipid storage	5/68	55/18800	1.61213e-06	6.42127e-05	3.20036e-05	NR1H3/PPARD/PPARA/CPT1A/CES1	5
GO:0045137	development of primary sexual characteristics	8/68	231/18800	1.80402e-06	7.08579e-05	3.53155e-05	VEGFA/MMP2/KDR/ACE/CYP19A1/CASP3/BCL2L1/AR	8
GO:0033002	muscle cell proliferation	8/68	233/18800	1.92389e-06	7.45311e-05	3.71462e-05	TLR4/PPARD/MMP9/MMP2/JUN/GLI1/FGF2/CDK1	8
GO:0008585	female gonad development	6/68	105/18800	2.17243e-06	8.3022e-05	4.13781e-05	VEGFA/MMP2/KDR/CYP19A1/CASP3/BCL2L1	6
GO:0046545	development of primary female sexual characteristics	6/68	109/18800	2.70281e-06	0.000101914	5.07938e-05	VEGFA/MMP2/KDR/CYP19A1/CASP3/BCL2L1	6
GO:0048638	regulation of developmental growth	9/68	329/18800	2.74476e-06	0.000102014	5.08439e-05	VEGFA/STAT3/PPARD/PPARA/GLI1/G6PD/FGF2/CDK1/AR	9
GO:0048545	response to steroid hormone	9/68	330/18800	2.81369e-06	0.000102014	5.08439e-05	NR1H3/SSTR2/PPARD/PPARA/NR3C1/ESR2/ACE/CASP3/AR	9
GO:0070661	leukocyte proliferation	9/68	330/18800	2.81369e-06	0.000102014	5.08439e-05	TLR9/TLR4/PTPRC/PRKCD/LGALS3/IL2/ACE/CASP3/ADA	9
GO:0051235	maintenance of location	9/68	331/18800	2.88412e-06	0.000103244	5.14568e-05	NR1H3/PTPRC/PPARD/PPARA/HTR2C/FGF2/F2/CPT1A/CES1	9
GO:0062197	cellular response to chemical stress	9/68	332/18800	2.95606e-06	0.000104497	5.20811e-05	TLR4/SLC2A1/PRKCD/MMP9/MMP2/JUN/G6PD/CDK1/CASP3	9
GO:0001938	positive regulation of endothelial cell proliferation	6/68	111/18800	3.00505e-06	0.000104917	5.22906e-05	VEGFA/STAT3/PRKCA/KDR/JUN/FGF2	6
GO:0010634	positive regulation of epithelial cell migration	7/68	174/18800	3.10727e-06	0.000107163	5.341e-05	VEGFA/PRKCA/MMP9/KDR/JUN/FGF2/FGF1	7
GO:0006694	steroid biosynthetic process	7/68	175/18800	3.22755e-06	0.000107382	5.35194e-05	NR1H4/ABCB11/HMGCR/G6PD/FGF1/CYP19A1/CES1	7
GO:0035265	organ growth	7/68	175/18800	3.22755e-06	0.000107382	5.35194e-05	PPARA/GLI1/G6PD/FGF2/CYP19A1/CDK1/AR	7
GO:0046890	regulation of lipid biosynthetic process	7/68	175/18800	3.22755e-06	0.000107382	5.35194e-05	NR1H3/NR1H4/PRKCD/PPARA/HTR2C/FGF1/CES1	7
GO:0031100	animal organ regeneration	5/68	65/18800	3.72242e-06	0.000119629	5.96231e-05	IGF2R/GLI1/ACE/CPT1A/CDK1	5
GO:0030324	lung development	7/68	179/18800	3.74827e-06	0.000119629	5.96231e-05	VEGFA/KDR/GLI1/FGF2/FGF1/ACE/ADA	7
GO:0043409	negative regulation of MAPK cascade	7/68	179/18800	3.74827e-06	0.000119629	5.96231e-05	HDAC3/TLR4/PTPRC/PTPN1/PRKCD/PIN1/HMGCR	7
GO:0062012	regulation of small molecule metabolic process	9/68	342/18800	3.76485e-06	0.000119629	5.96231e-05	NR1H3/NR1H4/ABCB11/STAT3/PPARD/PPARA/FGF1/CPT1A/CES1	9
GO:0055021	regulation of cardiac muscle tissue growth	5/68	67/18800	4.32811e-06	0.000131891	6.57343e-05	PPARA/GLI1/G6PD/FGF2/CDK1	5
GO:0030323	respiratory tube development	7/68	183/18800	4.33729e-06	0.000131891	6.57343e-05	VEGFA/KDR/GLI1/FGF2/FGF1/ACE/ADA	7
GO:0045766	positive regulation of angiogenesis	7/68	183/18800	4.33729e-06	0.000131891	6.57343e-05	VEGFA/STAT3/PRKCB/PRKCA/KDR/FGF2/FGF1	7
GO:1904018	positive regulation of vasculature development	7/68	183/18800	4.33729e-06	0.000131891	6.57343e-05	VEGFA/STAT3/PRKCB/PRKCA/KDR/FGF2/FGF1	7
GO:0045471	response to ethanol	6/68	119/18800	4.50246e-06	0.000135457	6.75116e-05	ABCB11/PPARA/IL2/G6PD/CPT1A/CDK1	6
GO:0035767	endothelial cell chemotaxis	4/68	31/18800	4.57531e-06	0.0001362	6.78819e-05	VEGFA/KDR/FGF2/FGF1	4
GO:0001655	urogenital system development	9/68	352/18800	4.75725e-06	0.000140141	6.98461e-05	VEGFA/MMP9/MMP2/GLI1/FGF2/FGF1/ACE/CYP19A1/AR	9
GO:0051090	regulation of DNA-binding transcription factor activity	10/68	452/18800	4.88201e-06	0.000142333	7.09388e-05	EGLN1/TLR9/NR1H4/VEGFA/TLR4/STAT3/PRKCB/GLI1/ESR2/AR	10
GO:0046320	regulation of fatty acid oxidation	4/68	32/18800	5.21471e-06	0.000150482	7.49999e-05	ABCB11/PPARD/PPARA/CPT1A	4
GO:0010631	epithelial cell migration	9/68	358/18800	5.45455e-06	0.000155813	7.76571e-05	VEGFA/PRKCA/PPARD/MMP9/KDR/JUN/FGF2/FGF1/DPP4	9
GO:0046660	female sex differentiation	6/68	124/18800	5.71263e-06	0.000161553	8.0518e-05	VEGFA/MMP2/KDR/CYP19A1/CASP3/BCL2L1	6
GO:0090132	epithelium migration	9/68	361/18800	5.83495e-06	0.000163378	8.14277e-05	VEGFA/PRKCA/PPARD/MMP9/KDR/JUN/FGF2/FGF1/DPP4	9
GO:0090130	tissue migration	9/68	366/18800	6.5196e-06	0.000180759	9.00903e-05	VEGFA/PRKCA/PPARD/MMP9/KDR/JUN/FGF2/FGF1/DPP4	9
GO:0060420	regulation of heart growth	5/68	74/18800	7.07954e-06	0.000194378	9.6878e-05	PPARA/GLI1/G6PD/FGF2/CDK1	5
GO:0022408	negative regulation of cell-cell adhesion	7/68	199/18800	7.52267e-06	0.000204559	0.000101952	VEGFA/PRKCD/PPARA/PLG/LGALS3/IL2/CASP3	7
GO:0007548	sex differentiation	8/68	281/18800	7.66814e-06	0.000206529	0.000102934	VEGFA/MMP2/KDR/ACE/CYP19A1/CASP3/BCL2L1/AR	8
GO:0060541	respiratory system development	7/68	203/18800	8.56753e-06	0.000226439	0.000112857	VEGFA/KDR/GLI1/FGF2/FGF1/ACE/ADA	7
GO:0071383	cellular response to steroid hormone stimulus	7/68	203/18800	8.56753e-06	0.000226439	0.000112857	SSTR2/PPARD/PPARA/NR3C1/ESR2/ACE/AR	7
GO:0001889	liver development	6/68	134/18800	8.9268e-06	0.00023375	0.000116501	JUN/IGF2R/GLI1/FGF1/CPT1A/ADA	6
GO:0061008	hepaticobiliary system development	6/68	137/18800	1.01345e-05	0.000262939	0.000131049	JUN/IGF2R/GLI1/FGF1/CPT1A/ADA	6
GO:0051223	regulation of protein transport	10/68	495/18800	1.08156e-05	0.000278058	0.000138584	NR1H3/NR1H4/HDAC3/TLR4/PTPN1/PRKCD/PPARD/HMGCR/CPT1A/CDK1	10
GO:0046651	lymphocyte proliferation	8/68	296/18800	1.11955e-05	0.000285233	0.00014216	TLR9/TLR4/PTPRC/PRKCD/LGALS3/IL2/CASP3/ADA	8
GO:0045923	positive regulation of fatty acid metabolic process	4/68	39/18800	1.17025e-05	0.000295487	0.000147271	NR1H3/PPARD/PPARA/CPT1A	4
GO:0050866	negative regulation of cell activation	7/68	216/18800	1.28312e-05	0.00032112	0.000160046	NR1H3/PTPRC/PRKCD/LGALS3/IL2/F2/CASP3	7
GO:0071392	cellular response to estradiol stimulus	4/68	40/18800	1.29674e-05	0.000321683	0.000160326	SSTR2/SSTR1/MMP2/ESR2	4
GO:0009411	response to UV	6/68	146/18800	1.45734e-05	0.000358379	0.000178616	TYR/PRKCD/MMP9/MMP2/CDC25A/CASP3	6
GO:0019915	lipid storage	5/68	86/18800	1.48017e-05	0.000360856	0.00017985	NR1H3/PPARD/PPARA/CPT1A/CES1	5
GO:0055017	cardiac muscle tissue growth	5/68	87/18800	1.56605e-05	0.00037853	0.000188659	PPARA/GLI1/G6PD/FGF2/CDK1	5
GO:0031952	regulation of protein autophosphorylation	4/68	42/18800	1.57957e-05	0.00037856	0.000188674	VEGFA/PTPRC/JUN/ACE	4
GO:0060326	cell chemotaxis	8/68	315/18800	1.75468e-05	0.000416995	0.00020783	VEGFA/PRKCD/LGALS3/KDR/FGF2/FGF1/DPP4/CYP19A1	8
GO:0048754	branching morphogenesis of an epithelial tube	6/68	153/18800	1.9015e-05	0.00044812	0.000223343	VEGFA/VDR/KDR/FGF2/FGF1/AR	6
GO:0050670	regulation of lymphocyte proliferation	7/68	230/18800	1.92539e-05	0.000449999	0.000224279	TLR9/TLR4/PTPRC/LGALS3/IL2/CASP3/ADA	7
GO:0046321	positive regulation of fatty acid oxidation	3/68	15/18800	1.99623e-05	0.0004501	0.00022433	PPARD/PPARA/CPT1A	3
GO:1903727	positive regulation of phospholipid metabolic process	3/68	15/18800	1.99623e-05	0.0004501	0.00022433	NR1H4/PRKCD/HTR2C	3
GO:1904251	regulation of bile acid metabolic process	3/68	15/18800	1.99623e-05	0.0004501	0.00022433	NR1H4/ABCB11/CES1	3
GO:2001028	positive regulation of endothelial cell chemotaxis	3/68	15/18800	1.99623e-05	0.0004501	0.00022433	VEGFA/KDR/FGF2	3
GO:1905952	regulation of lipid localization	6/68	155/18800	2.04666e-05	0.0004501	0.00022433	NR1H3/PRKCD/PPARD/PPARA/CYP19A1/CES1	6
GO:0019217	regulation of fatty acid metabolic process	5/68	92/18800	2.05543e-05	0.0004501	0.00022433	NR1H3/ABCB11/PPARD/PPARA/CPT1A	5
GO:0016572	histone phosphorylation	4/68	45/18800	2.08554e-05	0.0004501	0.00022433	PRKCD/PRKCB/PRKCA/CDK1	4
GO:1902895	positive regulation of pri-miRNA transcription by RNA polymerase II	4/68	45/18800	2.08554e-05	0.0004501	0.00022433	STAT3/JUN/NR3C1/FGF2	4
GO:0032944	regulation of mononuclear cell proliferation	7/68	233/18800	2.09281e-05	0.0004501	0.00022433	TLR9/TLR4/PTPRC/LGALS3/IL2/CASP3/ADA	7
GO:0071214	cellular response to abiotic stimulus	8/68	323/18800	2.10089e-05	0.0004501	0.00022433	TLR4/SLC2A1/PRKCD/MMP9/MMP2/CDC25A/CASP3/BCL2L1	8
GO:0104004	cellular response to environmental stimulus	8/68	323/18800	2.10089e-05	0.0004501	0.00022433	TLR4/SLC2A1/PRKCD/MMP9/MMP2/CDC25A/CASP3/BCL2L1	8
GO:0002683	negative regulation of immune system process	9/68	425/18800	2.14505e-05	0.000456104	0.000227322	NR1H3/TLR4/PTPRC/LGALS3/IL2/DPP4/CYP19A1/CASP3/ADA	9
GO:1904707	positive regulation of vascular associated smooth muscle cell proliferation	4/68	46/18800	2.27796e-05	0.000480649	0.000239555	MMP9/MMP2/JUN/FGF2	4
GO:0016042	lipid catabolic process	8/68	327/18800	2.29447e-05	0.000480649	0.000239555	ABCB11/PRKCD/PPARD/PPARA/FUCA1/CYP19A1/CPT1A/CES1	8
GO:0048661	positive regulation of smooth muscle cell proliferation	5/68	95/18800	2.40153e-05	0.000499378	0.00024889	TLR4/MMP9/MMP2/JUN/FGF2	5
GO:0034349	glial cell apoptotic process	3/68	16/18800	2.45054e-05	0.000505338	0.00025186	PRKCD/PRKCA/CASP3	3
GO:1905953	negative regulation of lipid localization	4/68	47/18800	2.4831e-05	0.000505338	0.00025186	NR1H3/PPARD/PPARA/CES1	4
GO:0006979	response to oxidative stress	9/68	433/18800	2.4838e-05	0.000505338	0.00025186	ABCB11/TLR4/PRKCD/MMP9/MMP2/JUN/G6PD/CDK1/CASP3	9
GO:0060419	heart growth	5/68	96/18800	2.52643e-05	0.00051034	0.000254353	PPARA/GLI1/G6PD/FGF2/CDK1	5
GO:0010543	regulation of platelet activation	4/68	48/18800	2.70148e-05	0.000541271	0.000269769	TLR4/PRKCD/PRKCA/F2	4
GO:0009314	response to radiation	9/68	438/18800	2.71784e-05	0.000541271	0.000269769	TYR/PTPRC/PRKCD/MMP9/MMP2/HMGCR/CDC25A/CASP3/BCL2L1	9
GO:0042113	B cell activation	8/68	336/18800	2.78539e-05	0.000550845	0.000274541	TLR9/TLR4/PTPRC/PRKCD/PRKCB/IL2/CASP3/ADA	8
GO:0051100	negative regulation of binding	6/68	165/18800	2.91272e-05	0.00056824	0.00028321	PRKCD/PPARA/PIN1/JUN/ACE/CYP2D6	6
GO:0015908	fatty acid transport	5/68	99/18800	2.93164e-05	0.00056824	0.00028321	SLC2A1/PPARD/PPARA/ACE/CPT1A	5
GO:0030850	prostate gland development	4/68	49/18800	2.93363e-05	0.00056824	0.00028321	MMP2/GLI1/CYP19A1/AR	4
GO:0051770	positive regulation of nitric-oxide synthase biosynthetic process	3/68	17/18800	2.96795e-05	0.000570977	0.000284575	TLR9/TLR4/KDR	3
GO:0001933	negative regulation of protein phosphorylation	8/68	341/18800	3.09426e-05	0.000591254	0.000294681	PTPRC/PTPN1/PRKCD/PPP2CA/JUN/IL2/HMGCR/CASP3	8
GO:0032963	collagen metabolic process	5/68	101/18800	3.22861e-05	0.000608701	0.000303376	PPARD/PEPD/MMP9/MMP2/F2	5
GO:0046620	regulation of organ growth	5/68	101/18800	3.22861e-05	0.000608701	0.000303376	PPARA/GLI1/G6PD/FGF2/CDK1	5
GO:0045765	regulation of angiogenesis	8/68	345/18800	3.36157e-05	0.000629571	0.000313778	EGLN1/VEGFA/STAT3/PRKCB/PRKCA/KDR/FGF2/FGF1	8
GO:0048660	regulation of smooth muscle cell proliferation	6/68	170/18800	3.44464e-05	0.000640884	0.000319416	TLR4/PPARD/MMP9/MMP2/JUN/FGF2	6
GO:0070663	regulation of leukocyte proliferation	7/68	254/18800	3.63446e-05	0.000671781	0.000334815	TLR9/TLR4/PTPRC/LGALS3/IL2/CASP3/ADA	7
GO:1901342	regulation of vasculature development	8/68	351/18800	3.79866e-05	0.000692555	0.000345169	EGLN1/VEGFA/STAT3/PRKCB/PRKCA/KDR/FGF2/FGF1	8
GO:0048659	smooth muscle cell proliferation	6/68	173/18800	3.7995e-05	0.000692555	0.000345169	TLR4/PPARD/MMP9/MMP2/JUN/FGF2	6
GO:0045927	positive regulation of growth	7/68	256/18800	3.82032e-05	0.000692555	0.000345169	VEGFA/PPARD/IL2/GLI1/FGF2/F2/CDK1	7
GO:0048771	tissue remodeling	6/68	174/18800	3.9241e-05	0.000706837	0.000352287	VDR/PRKCA/PLG/MMP2/IL2/ACE	6
GO:0002237	response to molecule of bacterial origin	8/68	354/18800	4.03445e-05	0.000722115	0.000359902	TLR9/NR1H3/NR1H4/TLR4/PRKCA/PPARD/ACE/CASP3	8
GO:0060977	coronary vasculature morphogenesis	3/68	19/18800	4.20746e-05	0.000748346	0.000372975	VEGFA/FGF2/ACE	3
GO:0051051	negative regulation of transport	9/68	464/18800	4.26054e-05	0.000753051	0.00037532	TLR9/NR1H3/PRKCB/MMP9/LGALS3/KCNH2/HMGCR/ACE/ADA	9
GO:0050730	regulation of peptidyl-tyrosine phosphorylation	7/68	261/18800	4.31941e-05	0.000758713	0.000378142	VEGFA/PTPRC/PTPN1/PRKCD/PPP2CA/IL2/ACE	7
GO:0001936	regulation of endothelial cell proliferation	6/68	178/18800	4.45572e-05	0.000777826	0.000387668	VEGFA/STAT3/PRKCA/KDR/JUN/FGF2	6
GO:0051054	positive regulation of DNA metabolic process	7/68	263/18800	4.53348e-05	0.00078522	0.000391353	PTPRC/PRKCD/IL2/HSP90AA1/GLI1/FGF2/CDK1	7
GO:0055074	calcium ion homeostasis	9/68	468/18800	4.55361e-05	0.00078522	0.000391353	VDR/PTPRC/PRKCB/KDR/IL2/HTR2C/FGF2/F2/CACNA2D1	9
GO:0006066	alcohol metabolic process	8/68	361/18800	4.63261e-05	0.000791472	0.000394469	NR1H4/PPARD/HMGCR/G6PD/FGF2/FGF1/CYP2D6/CES1	8
GO:1904645	response to amyloid-beta	4/68	55/18800	4.64584e-05	0.000791472	0.000394469	TLR4/MMP9/MMP2/CACNA2D1	4
GO:0051091	positive regulation of DNA-binding transcription factor activity	7/68	265/18800	4.75619e-05	0.00080542	0.000401421	TLR9/VEGFA/TLR4/STAT3/PRKCB/ESR2/AR	7
GO:0031998	regulation of fatty acid beta-oxidation	3/68	20/18800	4.93714e-05	0.000831086	0.000414213	ABCB11/PPARA/CPT1A	3
GO:0051098	regulation of binding	8/68	366/18800	5.1038e-05	0.000854057	0.000425661	PRKCD/PPP2CA/PPARA/PIN1/MMP9/JUN/ACE/CYP2D6	8
GO:0001541	ovarian follicle development	4/68	57/18800	5.35164e-05	0.000885056	0.000441111	VEGFA/MMP2/KDR/BCL2L1	4
GO:0007566	embryo implantation	4/68	57/18800	5.35164e-05	0.000885056	0.000441111	VEGFA/PPARD/MMP9/MMP2	4
GO:0061138	morphogenesis of a branching epithelium	6/68	185/18800	5.52405e-05	0.000897632	0.000447379	VEGFA/VDR/KDR/FGF2/FGF1/AR	6
GO:0001667	ameboidal-type cell migration	9/68	480/18800	5.53737e-05	0.000897632	0.000447379	VEGFA/PRKCA/PPARD/MMP9/KDR/JUN/FGF2/FGF1/DPP4	9
GO:0002764	immune response-regulating signaling pathway	9/68	482/18800	5.71763e-05	0.000897632	0.000447379	TLR9/NR1H3/NR1H4/TLR4/PTPRC/PRKCD/PRKCB/LGALS3/ADA	9
GO:0006695	cholesterol biosynthetic process	4/68	58/18800	5.73246e-05	0.000897632	0.000447379	HMGCR/G6PD/FGF1/CES1	4
GO:0048010	vascular endothelial growth factor receptor signaling pathway	4/68	58/18800	5.73246e-05	0.000897632	0.000447379	VEGFA/PTPN1/PRKCB/KDR	4
GO:1902653	secondary alcohol biosynthetic process	4/68	58/18800	5.73246e-05	0.000897632	0.000447379	HMGCR/G6PD/FGF1/CES1	4
GO:0043270	positive regulation of ion transport	7/68	273/18800	5.73886e-05	0.000897632	0.000447379	ABCB11/ABCB1/LGALS3/KCNH2/G6PD/F2/CACNA2D1	7
GO:0038083	peptidyl-tyrosine autophosphorylation	3/68	21/18800	5.7451e-05	0.000897632	0.000447379	VEGFA/KDR/ACE	3
GO:0051767	nitric-oxide synthase biosynthetic process	3/68	21/18800	5.7451e-05	0.000897632	0.000447379	TLR9/TLR4/KDR	3
GO:0051769	regulation of nitric-oxide synthase biosynthetic process	3/68	21/18800	5.7451e-05	0.000897632	0.000447379	TLR9/TLR4/KDR	3
GO:0018108	peptidyl-tyrosine phosphorylation	8/68	373/18800	5.83019e-05	0.000905921	0.000451511	VEGFA/PTPRC/PTPN1/PRKCD/PPP2CA/KDR/IL2/ACE	8
GO:0016049	cell growth	9/68	484/18800	5.90284e-05	0.000912198	0.000454639	VEGFA/PPP2CA/PPARD/PPARA/IL2/HSP90AA1/G6PD/F2/ESR2	9
GO:0018212	peptidyl-tyrosine modification	8/68	376/18800	6.16686e-05	0.00094782	0.000472393	VEGFA/PTPRC/PTPN1/PRKCD/PPP2CA/KDR/IL2/ACE	8
GO:1901654	response to ketone	6/68	190/18800	6.40566e-05	0.0009792	0.000488033	NR1H3/NR3C1/ACE/CA9/BCL2L1/AR	6
GO:0061042	vascular wound healing	3/68	22/18800	6.635e-05	0.00100881	0.000502788	HPSE/VEGFA/KDR	3
GO:0050994	regulation of lipid catabolic process	4/68	61/18800	6.99373e-05	0.00105766	0.000527138	ABCB11/PRKCD/PPARA/CPT1A	4
GO:0010817	regulation of hormone levels	9/68	496/18800	7.12393e-05	0.00107162	0.000534095	NR1H4/UGT2B7/PPARD/HTR2C/DPP4/ACE/CYP19A1/CYP2D6/CPT1A	9
GO:0001935	endothelial cell proliferation	6/68	194/18800	7.18901e-05	0.00107569	0.000536123	VEGFA/STAT3/PRKCA/KDR/JUN/FGF2	6
GO:0034599	cellular response to oxidative stress	7/68	284/18800	7.35615e-05	0.0010949	0.0005457	TLR4/PRKCD/MMP9/MMP2/JUN/G6PD/CDK1	7
GO:0022617	extracellular matrix disassembly	4/68	62/18800	7.45578e-05	0.00110392	0.000550195	PLG/MMP9/MMP2/DPP4	4
GO:0043393	regulation of protein binding	6/68	196/18800	7.60839e-05	0.00110941	0.000552929	PRKCD/PPP2CA/PPARA/PIN1/MMP9/ACE	6
GO:0030194	positive regulation of blood coagulation	3/68	23/18800	7.61052e-05	0.00110941	0.000552929	HPSE/PLG/F2	3
GO:1900048	positive regulation of hemostasis	3/68	23/18800	7.61052e-05	0.00110941	0.000552929	HPSE/PLG/F2	3
GO:0030099	myeloid cell differentiation	8/68	391/18800	8.10331e-05	0.00117519	0.000585713	VEGFA/TLR4/STAT3/PRKCA/MMP9/JUN/G6PD/CASP3	8
GO:0001763	morphogenesis of a branching structure	6/68	199/18800	8.27385e-05	0.00118914	0.000592669	VEGFA/VDR/KDR/FGF2/FGF1/AR	6
GO:0022612	gland morphogenesis	5/68	123/18800	8.28365e-05	0.00118914	0.000592669	VDR/MMP2/GLI1/FGF1/AR	5
GO:0010632	regulation of epithelial cell migration	7/68	290/18800	8.38448e-05	0.00119754	0.000596854	VEGFA/PRKCA/MMP9/KDR/JUN/FGF2/FGF1	7
GO:0050918	positive chemotaxis	4/68	64/18800	8.446e-05	0.00120027	0.000598212	VEGFA/LGALS3/KDR/FGF2	4
GO:0050864	regulation of B cell activation	6/68	200/18800	8.5057e-05	0.00120271	0.000599428	TLR9/TLR4/PTPRC/IL2/CASP3/ADA	6
GO:0006470	protein dephosphorylation	7/68	291/18800	8.56675e-05	0.00120531	0.000600727	PTPRC/PTPN1/PRKCD/PPP2CA/PIN1/LGALS3/CDC25A	7
GO:0001759	organ induction	3/68	24/18800	8.67523e-05	0.00120855	0.000602341	FGF2/FGF1/AR	3
GO:0050820	positive regulation of coagulation	3/68	24/18800	8.67523e-05	0.00120855	0.000602341	HPSE/PLG/F2	3
GO:0002285	lymphocyte activation involved in immune response	6/68	201/18800	8.74271e-05	0.00121198	0.00060405	TLR4/STAT3/PTPRC/LGALS3/IL2/ADA	6
GO:0016126	sterol biosynthetic process	4/68	65/18800	8.97543e-05	0.00123216	0.000614108	HMGCR/G6PD/FGF1/CES1	4
GO:1905330	regulation of morphogenesis of an epithelium	4/68	65/18800	8.97543e-05	0.00123216	0.000614108	VEGFA/FGF2/FGF1/AR	4
GO:0000302	response to reactive oxygen species	6/68	203/18800	9.2325e-05	0.00126133	0.000628646	PRKCD/MMP9/MMP2/JUN/CDK1/CASP3	6
GO:0030193	regulation of blood coagulation	4/68	66/18800	9.52857e-05	0.00128318	0.000639537	HPSE/PRKCD/PLG/F2	4
GO:0050854	regulation of antigen receptor-mediated signaling pathway	4/68	66/18800	9.52857e-05	0.00128318	0.000639537	PTPRC/PRKCB/LGALS3/ADA	4
GO:1900076	regulation of cellular response to insulin stimulus	4/68	66/18800	9.52857e-05	0.00128318	0.000639537	NR1H4/PTPN1/PRKCD/PRKCB	4
GO:0046626	regulation of insulin receptor signaling pathway	4/68	68/18800	0.000107086	0.00142849	0.000711957	NR1H4/PTPN1/PRKCD/PRKCB	4
GO:1900046	regulation of hemostasis	4/68	68/18800	0.000107086	0.00142849	0.000711957	HPSE/PRKCD/PLG/F2	4
GO:0050857	positive regulation of antigen receptor-mediated signaling pathway	3/68	26/18800	0.000110865	0.00146767	0.000731486	PTPRC/PRKCB/ADA	3
GO:0010595	positive regulation of endothelial cell migration	5/68	131/18800	0.00011158	0.00146767	0.000731486	VEGFA/PRKCA/KDR/FGF2/FGF1	5
GO:0034219	carbohydrate transmembrane transport	5/68	131/18800	0.00011158	0.00146767	0.000731486	ABCB11/SLC2A1/PRKCB/PPARD/ACE	5
GO:1900180	regulation of protein localization to nucleus	5/68	132/18800	0.000115651	0.00151417	0.000754661	HDAC3/PRKCD/PIN1/F2/CDK1	5
GO:0061041	regulation of wound healing	5/68	133/18800	0.000119834	0.00156171	0.000778357	HPSE/PRKCD/PLG/FGF2/F2	5
GO:0001558	regulation of cell growth	8/68	415/18800	0.000122388	0.00158768	0.000791299	VEGFA/PPP2CA/PPARD/PPARA/IL2/G6PD/F2/ESR2	8
GO:0050818	regulation of coagulation	4/68	71/18800	0.000126727	0.00163174	0.000813259	HPSE/PRKCD/PLG/F2	4
GO:0009416	response to light stimulus	7/68	310/18800	0.000126939	0.00163174	0.000813259	TYR/PRKCD/MMP9/MMP2/HMGCR/CDC25A/CASP3	7
GO:0030879	mammary gland development	5/68	135/18800	0.000128549	0.00163756	0.000816157	VEGFA/VDR/FGF2/CYP19A1/AR	5
GO:0043401	steroid hormone mediated signaling pathway	5/68	135/18800	0.000128549	0.00163756	0.000816157	PPARD/PPARA/NR3C1/ESR2/AR	5
GO:0043491	protein kinase B signaling	6/68	216/18800	0.000129748	0.00164541	0.000820072	HPSE/PPP2CA/PPARA/KDR/HSP90AA1/FGF2	6
GO:0014855	striated muscle cell proliferation	4/68	72/18800	0.000133818	0.00168945	0.00084202	PPARD/GLI1/FGF2/CDK1	4
GO:0070588	calcium ion transmembrane transport	7/68	314/18800	0.000137409	0.00171601	0.000855259	TLR9/PTPRC/HTR2C/G6PD/FGF2/F2/CACNA2D1	7
GO:0090287	regulation of cellular response to growth factor stimulus	7/68	314/18800	0.000137409	0.00171601	0.000855259	PTPN1/PRKCB/PPARA/PIN1/KDR/FGF2/FGF1	7
GO:0007586	digestion	5/68	137/18800	0.000137742	0.00171601	0.000855259	TLR9/NR1H3/VDR/TLR4/SI	5
GO:0050996	positive regulation of lipid catabolic process	3/68	28/18800	0.000138969	0.00171617	0.000855339	PRKCD/PPARA/CPT1A	3
GO:1903672	positive regulation of sprouting angiogenesis	3/68	28/18800	0.000138969	0.00171617	0.000855339	VEGFA/FGF2/FGF1	3
GO:0044242	cellular lipid catabolic process	6/68	219/18800	0.00013989	0.00172004	0.000857265	ABCB11/PRKCD/PPARD/PPARA/FUCA1/CPT1A	6
GO:0007596	blood coagulation	6/68	221/18800	0.000146994	0.00179956	0.000896899	HPSE/TLR4/PRKCD/PRKCA/PLG/F2	6
GO:0015849	organic acid transport	7/68	318/18800	0.00014857	0.00181101	0.000902607	ABCB11/SLC2A1/PPARD/PPARA/ABCB1/ACE/CPT1A	7
GO:0060249	anatomical structure homeostasis	7/68	319/18800	0.000151472	0.00183846	0.00091629	TLR9/VEGFA/TLR4/SLC2A1/PRKCA/PLG/KDR	7
GO:0003156	regulation of animal organ formation	3/68	29/18800	0.000154603	0.0018652	0.000929615	FGF2/FGF1/AR	3
GO:0002534	cytokine production involved in inflammatory response	4/68	75/18800	0.000156815	0.0018652	0.000929615	TLR4/STAT3/PPARA/F2	4
GO:0043536	positive regulation of blood vessel endothelial cell migration	4/68	75/18800	0.000156815	0.0018652	0.000929615	VEGFA/PRKCA/KDR/FGF2	4
GO:1900015	regulation of cytokine production involved in inflammatory response	4/68	75/18800	0.000156815	0.0018652	0.000929615	TLR4/STAT3/PPARA/F2	4
GO:0034763	negative regulation of transmembrane transport	5/68	141/18800	0.000157632	0.0018652	0.000929615	TLR9/PRKCB/MMP9/KCNH2/ACE	5
GO:0050671	positive regulation of lymphocyte proliferation	5/68	141/18800	0.000157632	0.0018652	0.000929615	TLR9/TLR4/PTPRC/IL2/ADA	5
GO:0050920	regulation of chemotaxis	6/68	225/18800	0.000162059	0.00190959	0.000951739	VEGFA/KDR/FGF2/FGF1/DPP4/CYP19A1	6
GO:0006635	fatty acid beta-oxidation	4/68	76/18800	0.000165078	0.00192116	0.000957505	ABCB11/PPARD/PPARA/CPT1A	4
GO:0061045	negative regulation of wound healing	4/68	76/18800	0.000165078	0.00192116	0.000957505	PRKCD/PLG/FGF2/F2	4
GO:0072089	stem cell proliferation	4/68	76/18800	0.000165078	0.00192116	0.000957505	PTPRC/ABCB1/FGF2/ACE	4
GO:0050817	coagulation	6/68	226/18800	0.000166009	0.00192408	0.000958958	HPSE/TLR4/PRKCD/PRKCA/PLG/F2	6
GO:0032946	positive regulation of mononuclear cell proliferation	5/68	143/18800	0.000168365	0.00193551	0.000964659	TLR9/TLR4/PTPRC/IL2/ADA	5
GO:0046165	alcohol biosynthetic process	5/68	143/18800	0.000168365	0.00193551	0.000964659	HMGCR/G6PD/FGF2/FGF1/CES1	5
GO:0007599	hemostasis	6/68	227/18800	0.000170036	0.00194681	0.000970289	HPSE/TLR4/PRKCD/PRKCA/PLG/F2	6
GO:0060045	positive regulation of cardiac muscle cell proliferation	3/68	30/18800	0.000171337	0.00195379	0.00097377	GLI1/FGF2/CDK1	3
GO:0070373	negative regulation of ERK1 and ERK2 cascade	4/68	77/18800	0.000173652	0.00197224	0.000982964	TLR4/PTPRC/PTPN1/PIN1	4
GO:0060562	epithelial tube morphogenesis	7/68	328/18800	0.000179722	0.00203302	0.00101326	VEGFA/VDR/KDR/FGF2/FGF1/CASP3/AR	7
GO:0060055	angiogenesis involved in wound healing	3/68	31/18800	0.000189204	0.00213175	0.00106246	HPSE/VEGFA/KDR	3
GO:0034614	cellular response to reactive oxygen species	5/68	147/18800	0.0001915	0.002135	0.00106408	PRKCD/MMP9/MMP2/JUN/CDK1	5
GO:2000377	regulation of reactive oxygen species metabolic process	5/68	147/18800	0.0001915	0.002135	0.00106408	TLR4/PRKCD/PPARA/G6PD/F2	5
GO:0014068	positive regulation of phosphatidylinositol 3-kinase signaling	4/68	79/18800	0.000191757	0.002135	0.00106408	PPARD/KDR/FGF2/F2	4
GO:0032496	response to lipopolysaccharide	7/68	333/18800	0.000197173	0.00218669	0.00108985	NR1H3/NR1H4/TLR4/PRKCA/PPARD/ACE/CASP3	7
GO:1903829	positive regulation of cellular protein localization	8/68	446/18800	0.000200314	0.00220559	0.00109927	NR1H4/HDAC3/TLR4/PRKCD/PPARD/LGALS3/F2/CDK1	8
GO:0048738	cardiac muscle tissue development	6/68	234/18800	0.000200437	0.00220559	0.00109927	VEGFA/PPARA/GLI1/G6PD/FGF2/CDK1	6
GO:0055013	cardiac muscle cell development	4/68	81/18800	0.000211187	0.00231487	0.00115373	VEGFA/PPARA/G6PD/CDK1	4
GO:0050871	positive regulation of B cell activation	5/68	152/18800	0.000223745	0.00244305	0.00121761	TLR9/TLR4/PTPRC/IL2/ADA	5
GO:0032092	positive regulation of protein binding	4/68	83/18800	0.000231996	0.00251277	0.00125236	PPP2CA/PIN1/MMP9/ACE	4
GO:0048678	response to axon injury	4/68	83/18800	0.000231996	0.00251277	0.00125236	MMP2/JUN/FGF2/CDK1	4
GO:0006874	cellular calcium ion homeostasis	8/68	456/18800	0.000232796	0.00251277	0.00125236	VDR/PTPRC/PRKCB/IL2/HTR2C/FGF2/F2/CACNA2D1	8
GO:0051092	positive regulation of NF-kappaB transcription factor activity	5/68	154/18800	0.000237739	0.00254669	0.00126927	TLR9/TLR4/STAT3/PRKCB/AR	5
GO:0097553	calcium ion transmembrane import into cytosol	5/68	154/18800	0.000237739	0.00254669	0.00126927	PTPRC/HTR2C/FGF2/F2/CACNA2D1	5
GO:1903037	regulation of leukocyte cell-cell adhesion	7/68	344/18800	0.000240415	0.00256564	0.00127871	PTPRC/PPARA/LGALS3/IL2/DPP4/CASP3/ADA	7
GO:1900182	positive regulation of protein localization to nucleus	4/68	84/18800	0.000242936	0.0025828	0.00128726	HDAC3/PRKCD/F2/CDK1	4
GO:0031128	developmental induction	3/68	34/18800	0.000249932	0.00262754	0.00130957	FGF2/FGF1/AR	3
GO:0034405	response to fluid shear stress	3/68	34/18800	0.000249932	0.00262754	0.00130957	HDAC3/MMP2/ACE	3
GO:0110110	positive regulation of animal organ morphogenesis	3/68	34/18800	0.000249932	0.00262754	0.00130957	FGF2/FGF1/AR	3
GO:0008643	carbohydrate transport	5/68	156/18800	0.000252391	0.00264356	0.00131755	ABCB11/SLC2A1/PRKCB/PPARD/ACE	5
GO:0002312	B cell activation involved in immune response	4/68	86/18800	0.000265923	0.00276482	0.00137798	TLR4/PTPRC/IL2/ADA	4
GO:1904705	regulation of vascular associated smooth muscle cell proliferation	4/68	86/18800	0.000265923	0.00276482	0.00137798	MMP9/MMP2/JUN/FGF2	4
GO:0070665	positive regulation of leukocyte proliferation	5/68	158/18800	0.00026772	0.0027733	0.00138221	TLR9/TLR4/PTPRC/IL2/ADA	5
GO:0090050	positive regulation of cell migration involved in sprouting angiogenesis	3/68	35/18800	0.000272657	0.00281414	0.00140257	VEGFA/KDR/FGF2	3
GO:0014706	striated muscle tissue development	6/68	248/18800	0.000274059	0.00281832	0.00140465	VEGFA/PPARA/GLI1/G6PD/FGF2/CDK1	6
GO:0055006	cardiac cell development	4/68	87/18800	0.000277984	0.00283804	0.00141448	VEGFA/PPARA/G6PD/CDK1	4
GO:1990874	vascular associated smooth muscle cell proliferation	4/68	87/18800	0.000277984	0.00283804	0.00141448	MMP9/MMP2/JUN/FGF2	4
GO:0034644	cellular response to UV	4/68	88/18800	0.000290433	0.00295447	0.00147251	PRKCD/MMP9/MMP2/CDC25A	4
GO:0051924	regulation of calcium ion transport	6/68	251/18800	0.000292295	0.00296276	0.00147664	TLR9/LGALS3/G6PD/F2/ACE/CACNA2D1	6
GO:0051052	regulation of DNA metabolic process	8/68	472/18800	0.000293693	0.00296467	0.00147759	PTPRC/PRKCD/PPP2CA/IL2/HSP90AA1/GLI1/FGF2/CDK1	8
GO:0006699	bile acid biosynthetic process	3/68	36/18800	0.000296676	0.00296467	0.00147759	NR1H4/ABCB11/CES1	3
GO:0042789	mRNA transcription by RNA polymerase II	3/68	36/18800	0.000296676	0.00296467	0.00147759	NR1H3/VDR/STAT3	3
GO:1905332	positive regulation of morphogenesis of an epithelium	3/68	36/18800	0.000296676	0.00296467	0.00147759	VEGFA/FGF2/AR	3
GO:0050708	regulation of protein secretion	6/68	252/18800	0.000298581	0.0029732	0.00148184	NR1H3/NR1H4/TLR4/PPARD/HMGCR/CPT1A	6
GO:0007589	body fluid secretion	4/68	89/18800	0.000303277	0.00300936	0.00149986	NR1H3/VEGFA/VDR/ADA	4
GO:0001819	positive regulation of cytokine production	8/68	475/18800	0.000306448	0.00303019	0.00151025	TLR9/HPSE/NR1H4/TLR4/STAT3/PTPRC/IL2/HSP90AA1	8
GO:0034767	positive regulation of ion transmembrane transport	5/68	163/18800	0.00030914	0.00304616	0.0015182	ABCB1/KCNH2/G6PD/F2/CACNA2D1	5
GO:0008210	estrogen metabolic process	3/68	37/18800	0.00032202	0.0030871	0.00153861	UGT2B7/CYP19A1/CYP2D6	3
GO:0010092	specification of animal organ identity	3/68	37/18800	0.00032202	0.0030871	0.00153861	FGF2/FGF1/AR	3
GO:0046627	negative regulation of insulin receptor signaling pathway	3/68	37/18800	0.00032202	0.0030871	0.00153861	PTPN1/PRKCD/PRKCB	3
GO:0055023	positive regulation of cardiac muscle tissue growth	3/68	37/18800	0.00032202	0.0030871	0.00153861	GLI1/FGF2/CDK1	3
GO:0090181	regulation of cholesterol metabolic process	3/68	37/18800	0.00032202	0.0030871	0.00153861	NR1H4/FGF1/CES1	3
GO:1903725	regulation of phospholipid metabolic process	3/68	37/18800	0.00032202	0.0030871	0.00153861	NR1H4/PRKCD/HTR2C	3
GO:1901653	cellular response to peptide	7/68	361/18800	0.000322028	0.0030871	0.00153861	NR1H4/TLR4/STAT3/PTPN1/PRKCD/PRKCB/CACNA2D1	7
GO:2000146	negative regulation of cell motility	7/68	361/18800	0.000322028	0.0030871	0.00153861	STAT3/PPARD/PIN1/FGF2/DPP4/CYP19A1/ADA	7
GO:0035304	regulation of protein dephosphorylation	4/68	91/18800	0.00033018	0.00315456	0.00157223	PTPRC/PRKCD/PIN1/LGALS3	4
GO:1903034	regulation of response to wounding	5/68	166/18800	0.000336222	0.00320147	0.00159561	HPSE/PRKCD/PLG/FGF2/F2	5
GO:1903035	negative regulation of response to wounding	4/68	92/18800	0.000344254	0.00326695	0.00162824	PRKCD/PLG/FGF2/F2	4
GO:0032868	response to insulin	6/68	259/18800	0.000345619	0.00326893	0.00162923	NR1H4/SLC2A1/PTPN1/PRKCD/PRKCB/PPARA	6
GO:1903522	regulation of blood circulation	6/68	260/18800	0.000352787	0.00332561	0.00165748	MMP2/KCNH2/IL2/ACE/CACNA2D1/ADA	6
GO:0005996	monosaccharide metabolic process	6/68	261/18800	0.000360072	0.003383	0.00168609	SLC2A1/PPARD/PPARA/G6PD/FUCA1/CPT1A	6
GO:0048639	positive regulation of developmental growth	5/68	169/18800	0.000365066	0.00340728	0.00169819	VEGFA/PPARD/GLI1/FGF2/CDK1	5
GO:1901136	carbohydrate derivative catabolic process	5/68	169/18800	0.000365066	0.00340728	0.00169819	HPSE/PRKCD/FUCA1/FGF2/ADA	5
GO:0051271	negative regulation of cellular component movement	7/68	369/18800	0.000367462	0.00341837	0.00170371	STAT3/PPARD/PIN1/FGF2/DPP4/CYP19A1/ADA	7
GO:2001233	regulation of apoptotic signaling pathway	7/68	370/18800	0.000373486	0.00343742	0.00171321	PTPRC/PTPN1/PRKCD/MMP9/LGALS3/BCL2L1/AR	7
GO:0003018	vascular process in circulatory system	6/68	263/18800	0.000374994	0.00343742	0.00171321	VEGFA/SLC2A1/PPARD/ABCB1/MMP2/ACE	6
GO:0032728	positive regulation of interferon-beta production	3/68	39/18800	0.000376804	0.00343742	0.00171321	TLR9/TLR4/HSP90AA1	3
GO:0042307	positive regulation of protein import into nucleus	3/68	39/18800	0.000376804	0.00343742	0.00171321	HDAC3/PRKCD/CDK1	3
GO:0042755	eating behavior	3/68	39/18800	0.000376804	0.00343742	0.00171321	STAT3/ACE/CPT1A	3
GO:1900077	negative regulation of cellular response to insulin stimulus	3/68	39/18800	0.000376804	0.00343742	0.00171321	PTPN1/PRKCD/PRKCB	3
GO:1903706	regulation of hemopoiesis	7/68	371/18800	0.000379589	0.0034517	0.00172032	TLR9/TLR4/STAT3/PTPRC/PRKCA/IL2/ADA	7
GO:0060402	calcium ion transport into cytosol	5/68	171/18800	0.00038531	0.00349249	0.00174066	PTPRC/HTR2C/FGF2/F2/CACNA2D1	5
GO:0072503	cellular divalent inorganic cation homeostasis	8/68	494/18800	0.000398192	0.00359772	0.0017931	VDR/PTPRC/PRKCB/IL2/HTR2C/FGF2/F2/CACNA2D1	8
GO:0032091	negative regulation of protein binding	4/68	96/18800	0.00040487	0.00364641	0.00181737	PRKCD/PPARA/PIN1/ACE	4
GO:0007259	receptor signaling pathway via JAK-STAT	5/68	173/18800	0.000406392	0.0036485	0.00181841	STAT3/PTPRC/PPP2CA/IL2/F2	5
GO:0002532	production of molecular mediator involved in inflammatory response	4/68	97/18800	0.000421141	0.00376895	0.00187844	TLR4/STAT3/PPARA/F2	4
GO:0009299	mRNA transcription	3/68	41/18800	0.000437249	0.00386971	0.00192866	NR1H3/VDR/STAT3	3
GO:0032733	positive regulation of interleukin-10 production	3/68	41/18800	0.000437249	0.00386971	0.00192866	TLR9/TLR4/STAT3	3
GO:0060421	positive regulation of heart growth	3/68	41/18800	0.000437249	0.00386971	0.00192866	GLI1/FGF2/CDK1	3
GO:0042632	cholesterol homeostasis	4/68	98/18800	0.000437874	0.00386971	0.00192866	NR1H3/NR1H4/ABCB11/CES1	4
GO:0007159	leukocyte cell-cell adhesion	7/68	381/18800	0.000445132	0.0039216	0.00195452	PTPRC/PPARA/LGALS3/IL2/DPP4/CASP3/ADA	7
GO:0001894	tissue homeostasis	6/68	272/18800	0.000448249	0.0039368	0.0019621	TLR9/VEGFA/TLR4/SLC2A1/PRKCA/KDR	6
GO:0001659	temperature homeostasis	5/68	177/18800	0.000451162	0.00395011	0.00196873	NR1H3/HDAC3/VEGFA/TLR4/STAT3	5
GO:0055092	sterol homeostasis	4/68	99/18800	0.000455077	0.00397209	0.00197969	NR1H3/NR1H4/ABCB11/CES1	4
GO:0060759	regulation of response to cytokine stimulus	5/68	178/18800	0.000462913	0.00402806	0.00200758	NR1H3/NR1H4/TLR4/PTPRC/PTPN1	5
GO:0050900	leukocyte migration	7/68	384/18800	0.000466468	0.00403715	0.00201212	VEGFA/PLG/MMP9/LGALS3/DPP4/CYP19A1/ADA	7
GO:0030574	collagen catabolic process	3/68	42/18800	0.000469669	0.00403715	0.00201212	PEPD/MMP9/MMP2	3
GO:0034142	toll-like receptor 4 signaling pathway	3/68	42/18800	0.000469669	0.00403715	0.00201212	NR1H3/NR1H4/TLR4	3
GO:1904591	positive regulation of protein import	3/68	42/18800	0.000469669	0.00403715	0.00201212	HDAC3/PRKCD/CDK1	3
GO:0002253	activation of immune response	7/68	386/18800	0.000481141	0.00412323	0.00205502	TLR4/PTPRC/PRKCD/PRKCB/LGALS3/HSP90AA1/ADA	7
GO:0051702	biological process involved in interaction with symbiont	4/68	101/18800	0.00049092	0.00419432	0.00209045	PLG/JUN/IGF2R/F2	4
GO:0009062	fatty acid catabolic process	4/68	102/18800	0.000509575	0.00431435	0.00215027	ABCB11/PPARD/PPARA/CPT1A	4
GO:0032677	regulation of interleukin-8 production	4/68	102/18800	0.000509575	0.00431435	0.00215027	TLR9/TLR4/STAT3/PTPRC	4
GO:0032640	tumor necrosis factor production	5/68	182/18800	0.000512244	0.00431435	0.00215027	TLR9/NR1H4/TLR4/STAT3/PTPRC	5
GO:0032680	regulation of tumor necrosis factor production	5/68	182/18800	0.000512244	0.00431435	0.00215027	TLR9/NR1H4/TLR4/STAT3/PTPRC	5
GO:0043542	endothelial cell migration	6/68	279/18800	0.000512596	0.00431435	0.00215027	VEGFA/PRKCA/KDR/FGF2/FGF1/DPP4	6
GO:0032637	interleukin-8 production	4/68	103/18800	0.000528731	0.00441077	0.00219832	TLR9/TLR4/STAT3/PTPRC	4
GO:0032760	positive regulation of tumor necrosis factor production	4/68	103/18800	0.000528731	0.00441077	0.00219832	TLR9/TLR4/STAT3/PTPRC	4
GO:0035335	peptidyl-tyrosine dephosphorylation	4/68	103/18800	0.000528731	0.00441077	0.00219832	PTPRC/PTPN1/PPP2CA/CDC25A	4
GO:0097696	receptor signaling pathway via STAT	5/68	184/18800	0.000538344	0.00444437	0.00221507	STAT3/PTPRC/PPP2CA/IL2/F2	5
GO:0048286	lung alveolus development	3/68	44/18800	0.000539045	0.00444437	0.00221507	KDR/ACE/ADA	3
GO:0062208	positive regulation of pattern recognition receptor signaling pathway	3/68	44/18800	0.000539045	0.00444437	0.00221507	TLR9/NR1H3/TLR4	3
GO:1903573	negative regulation of response to endoplasmic reticulum stress	3/68	44/18800	0.000539045	0.00444437	0.00221507	NR1H3/PTPN1/BCL2L1	3
GO:0048872	homeostasis of number of cells	6/68	282/18800	0.000542283	0.00445807	0.0022219	VEGFA/STAT3/IL2/G6PD/CASP3/ADA	6
GO:0019218	regulation of steroid metabolic process	4/68	104/18800	0.000548393	0.00447656	0.00223111	NR1H4/ABCB11/FGF1/CES1	4
GO:0022600	digestive system process	4/68	104/18800	0.000548393	0.00447656	0.00223111	TLR9/NR1H3/VDR/TLR4	4
GO:0006631	fatty acid metabolic process	7/68	395/18800	0.000551805	0.00447656	0.00223111	NR1H3/ABCB11/PPARD/PPARA/CYP2D6/CPT1A/CES1	7
GO:1902105	regulation of leukocyte differentiation	6/68	283/18800	0.00055247	0.00447656	0.00223111	TLR9/TLR4/PTPRC/PRKCA/IL2/ADA	6
GO:0040013	negative regulation of locomotion	7/68	396/18800	0.000560142	0.00447656	0.00223111	STAT3/PPARD/PIN1/FGF2/DPP4/CYP19A1/ADA	7
GO:0030308	negative regulation of cell growth	5/68	186/18800	0.000565433	0.00447656	0.00223111	PPP2CA/PPARD/PPARA/G6PD/ESR2	5
GO:0051302	regulation of cell division	5/68	186/18800	0.000565433	0.00447656	0.00223111	VEGFA/PIN1/FGF2/FGF1/BCL2L1	5
GO:0021936	regulation of cerebellar granule cell precursor proliferation	2/68	10/18800	0.000569336	0.00447656	0.00223111	GLI1/FGF2	2
GO:0035768	endothelial cell chemotaxis to fibroblast growth factor	2/68	10/18800	0.000569336	0.00447656	0.00223111	FGF2/FGF1	2
GO:0048304	positive regulation of isotype switching to IgG isotypes	2/68	10/18800	0.000569336	0.00447656	0.00223111	PTPRC/IL2	2
GO:0051918	negative regulation of fibrinolysis	2/68	10/18800	0.000569336	0.00447656	0.00223111	PLG/F2	2
GO:0060397	growth hormone receptor signaling pathway via JAK-STAT	2/68	10/18800	0.000569336	0.00447656	0.00223111	STAT3/PTPN1	2
GO:0071073	positive regulation of phospholipid biosynthetic process	2/68	10/18800	0.000569336	0.00447656	0.00223111	NR1H4/HTR2C	2
GO:2000048	negative regulation of cell-cell adhesion mediated by cadherin	2/68	10/18800	0.000569336	0.00447656	0.00223111	VEGFA/PLG	2
GO:2000544	regulation of endothelial cell chemotaxis to fibroblast growth factor	2/68	10/18800	0.000569336	0.00447656	0.00223111	FGF2/FGF1	2
GO:0002366	leukocyte activation involved in immune response	6/68	285/18800	0.000573292	0.00447656	0.00223111	TLR4/STAT3/PTPRC/LGALS3/IL2/ADA	6
GO:0032620	interleukin-17 production	3/68	45/18800	0.000576059	0.00447656	0.00223111	NR1H4/TLR4/IL2	3
GO:0032660	regulation of interleukin-17 production	3/68	45/18800	0.000576059	0.00447656	0.00223111	NR1H4/TLR4/IL2	3
GO:0051896	regulation of protein kinase B signaling	5/68	187/18800	0.000579356	0.00447656	0.00223111	HPSE/PPP2CA/PPARA/HSP90AA1/FGF2	5
GO:0071478	cellular response to radiation	5/68	187/18800	0.000579356	0.00447656	0.00223111	PRKCD/MMP9/MMP2/CDC25A/BCL2L1	5
GO:0071706	tumor necrosis factor superfamily cytokine production	5/68	187/18800	0.000579356	0.00447656	0.00223111	TLR9/NR1H4/TLR4/STAT3/PTPRC	5
GO:1903555	regulation of tumor necrosis factor superfamily cytokine production	5/68	187/18800	0.000579356	0.00447656	0.00223111	TLR9/NR1H4/TLR4/STAT3/PTPRC	5
GO:0044403	biological process involved in symbiotic interaction	6/68	286/18800	0.00058393	0.0044996	0.0022426	PLG/JUN/IGF2R/F2/CDK1/BCL2L1	6
GO:0007631	feeding behavior	4/68	106/18800	0.000589269	0.00450393	0.00224476	STAT3/HTR2C/ACE/CPT1A	4
GO:0019395	fatty acid oxidation	4/68	106/18800	0.000589269	0.00450393	0.00224476	ABCB11/PPARD/PPARA/CPT1A	4
GO:0042116	macrophage activation	4/68	106/18800	0.000589269	0.00450393	0.00224476	NR1H3/TLR4/PTPRC/JUN	4
GO:1903557	positive regulation of tumor necrosis factor superfamily cytokine production	4/68	107/18800	0.000610499	0.00465361	0.00231936	TLR9/TLR4/STAT3/PTPRC	4
GO:0035307	positive regulation of protein dephosphorylation	3/68	46/18800	0.00061466	0.00466021	0.00232265	PTPRC/PRKCD/PIN1	3
GO:0046677	response to antibiotic	3/68	46/18800	0.00061466	0.00466021	0.00232265	HSP90AA1/CPT1A/CASP3	3
GO:0002263	cell activation involved in immune response	6/68	289/18800	0.000616767	0.00466369	0.00232438	TLR4/STAT3/PTPRC/LGALS3/IL2/ADA	6
GO:0010959	regulation of metal ion transport	7/68	403/18800	0.000621354	0.00467088	0.00232796	TLR9/LGALS3/KCNH2/G6PD/F2/ACE/CACNA2D1	7
GO:0050731	positive regulation of peptidyl-tyrosine phosphorylation	5/68	190/18800	0.000622674	0.00467088	0.00232796	VEGFA/PTPRC/PTPN1/IL2/ACE	5
GO:0060401	cytosolic calcium ion transport	5/68	190/18800	0.000622674	0.00467088	0.00232796	PTPRC/HTR2C/FGF2/F2/CACNA2D1	5
GO:0043434	response to peptide hormone	7/68	404/18800	0.000630517	0.0047172	0.00235105	NR1H4/STAT3/SLC2A1/PTPN1/PRKCD/PRKCB/PPARA	7
GO:0071887	leukocyte apoptotic process	4/68	109/18800	0.000654578	0.00487365	0.00242903	LGALS3/IL2/CASP3/ADA	4
GO:0042908	xenobiotic transport	3/68	47/18800	0.000654875	0.00487365	0.00242903	ABCB11/SLC2A1/ABCB1	3
GO:0051222	positive regulation of protein transport	6/68	293/18800	0.000662764	0.00491942	0.00245183	NR1H4/HDAC3/TLR4/PRKCD/PPARD/CDK1	6
GO:0002695	negative regulation of leukocyte activation	5/68	193/18800	0.000668379	0.00494811	0.00246613	NR1H3/PTPRC/LGALS3/IL2/CASP3	5
GO:0034504	protein localization to nucleus	6/68	294/18800	0.000674669	0.00498163	0.00248284	HDAC3/STAT3/PRKCD/PIN1/F2/CDK1	6
GO:0032000	positive regulation of fatty acid beta-oxidation	2/68	11/18800	0.00069423	0.00501364	0.0024988	PPARA/CPT1A	2
GO:0033632	regulation of cell-cell adhesion mediated by integrin	2/68	11/18800	0.00069423	0.00501364	0.0024988	DPP4/ADA	2
GO:0034350	regulation of glial cell apoptotic process	2/68	11/18800	0.00069423	0.00501364	0.0024988	PRKCD/PRKCA	2
GO:0035766	cell chemotaxis to fibroblast growth factor	2/68	11/18800	0.00069423	0.00501364	0.0024988	FGF2/FGF1	2
GO:0042447	hormone catabolic process	2/68	11/18800	0.00069423	0.00501364	0.0024988	ACE/CYP19A1	2
GO:0051081	nuclear membrane disassembly	2/68	11/18800	0.00069423	0.00501364	0.0024988	PRKCB/PRKCA	2
GO:0071492	cellular response to UV-A	2/68	11/18800	0.00069423	0.00501364	0.0024988	MMP9/MMP2	2
GO:1904847	regulation of cell chemotaxis to fibroblast growth factor	2/68	11/18800	0.00069423	0.00501364	0.0024988	FGF2/FGF1	2
GO:0030195	negative regulation of blood coagulation	3/68	48/18800	0.000696733	0.00501364	0.0024988	PRKCD/PLG/F2	3
GO:0060976	coronary vasculature development	3/68	48/18800	0.000696733	0.00501364	0.0024988	VEGFA/FGF2/ACE	3
GO:0014066	regulation of phosphatidylinositol 3-kinase signaling	4/68	111/18800	0.000700869	0.0050306	0.00250725	PPARD/KDR/FGF2/F2	4
GO:0048511	rhythmic process	6/68	297/18800	0.000711382	0.00509314	0.00253842	NR1H3/HDAC3/PPARA/MMP2/CDK1/CASP3	6
GO:0034440	lipid oxidation	4/68	112/18800	0.000724863	0.00517655	0.00257999	ABCB11/PPARD/PPARA/CPT1A	4
GO:0008206	bile acid metabolic process	3/68	49/18800	0.000740259	0.00522058	0.00260193	NR1H4/ABCB11/CES1	3
GO:0030225	macrophage differentiation	3/68	49/18800	0.000740259	0.00522058	0.00260193	VEGFA/PRKCA/MMP9	3
GO:0035094	response to nicotine	3/68	49/18800	0.000740259	0.00522058	0.00260193	PPARA/MMP2/CASP3	3
GO:0060043	regulation of cardiac muscle cell proliferation	3/68	49/18800	0.000740259	0.00522058	0.00260193	GLI1/FGF2/CDK1	3
GO:1900047	negative regulation of hemostasis	3/68	49/18800	0.000740259	0.00522058	0.00260193	PRKCD/PLG/F2	3
GO:1904659	glucose transmembrane transport	4/68	113/18800	0.000749433	0.00527213	0.00262763	SLC2A1/PRKCB/PPARD/ACE	4
GO:0019932	second-messenger-mediated signaling	6/68	303/18800	0.000789446	0.00553984	0.00276105	VEGFA/PTPRC/PPP2CA/KDR/HTR2C/ADA	6
GO:0018107	peptidyl-threonine phosphorylation	4/68	115/18800	0.000800331	0.00560232	0.00279219	PRKCD/PRKCB/PRKCA/CDK1	4
GO:0016311	dephosphorylation	7/68	422/18800	0.000814694	0.00565886	0.00282037	PTPRC/PTPN1/PRKCD/PPP2CA/PIN1/LGALS3/CDC25A	7
GO:0032409	regulation of transporter activity	6/68	305/18800	0.000816889	0.00565886	0.00282037	TLR9/NR1H3/PRKCD/ABCB1/MMP9/CACNA2D1	6
GO:0014842	regulation of skeletal muscle satellite cell proliferation	2/68	12/18800	0.000831131	0.00565886	0.00282037	PPARD/FGF2	2
GO:0030397	membrane disassembly	2/68	12/18800	0.000831131	0.00565886	0.00282037	PRKCB/PRKCA	2
GO:0031953	negative regulation of protein autophosphorylation	2/68	12/18800	0.000831131	0.00565886	0.00282037	PTPRC/JUN	2
GO:0032782	bile acid secretion	2/68	12/18800	0.000831131	0.00565886	0.00282037	ABCB11/CES1	2
GO:0060736	prostate gland growth	2/68	12/18800	0.000831131	0.00565886	0.00282037	CYP19A1/AR	2
GO:0061052	negative regulation of cell growth involved in cardiac muscle cell development	2/68	12/18800	0.000831131	0.00565886	0.00282037	PPARA/G6PD	2
GO:0070857	regulation of bile acid biosynthetic process	2/68	12/18800	0.000831131	0.00565886	0.00282037	NR1H4/CES1	2
GO:0090205	positive regulation of cholesterol metabolic process	2/68	12/18800	0.000831131	0.00565886	0.00282037	FGF1/CES1	2
GO:0002639	positive regulation of immunoglobulin production	3/68	51/18800	0.000832421	0.00565886	0.00282037	TLR9/PTPRC/IL2	3
GO:2000179	positive regulation of neural precursor cell proliferation	3/68	51/18800	0.000832421	0.00565886	0.00282037	VEGFA/GLI1/FGF2	3
GO:0008645	hexose transmembrane transport	4/68	117/18800	0.000853626	0.00573409	0.00285787	SLC2A1/PRKCB/PPARD/ACE	4
GO:0032411	positive regulation of transporter activity	4/68	117/18800	0.000853626	0.00573409	0.00285787	NR1H3/PRKCD/ABCB1/CACNA2D1	4
GO:0032609	interferon-gamma production	4/68	117/18800	0.000853626	0.00573409	0.00285787	TLR9/NR1H4/TLR4/IL2	4
GO:0032649	regulation of interferon-gamma production	4/68	117/18800	0.000853626	0.00573409	0.00285787	TLR9/NR1H4/TLR4/IL2	4
GO:0042752	regulation of circadian rhythm	4/68	117/18800	0.000853626	0.00573409	0.00285787	NR1H3/HDAC3/PPARA/CDK1	4
GO:0071496	cellular response to external stimulus	6/68	309/18800	0.000873985	0.00580888	0.00289514	NR1H4/VDR/TLR4/SLC2A1/PTPRC/PPARA	6
GO:1904951	positive regulation of establishment of protein localization	6/68	309/18800	0.000873985	0.00580888	0.00289514	NR1H4/HDAC3/TLR4/PRKCD/PPARD/CDK1	6
GO:0045216	cell-cell junction organization	5/68	205/18800	0.000876758	0.00580888	0.00289514	GPBAR1/NR1H4/VEGFA/PRKCA/ACE	5
GO:0002686	negative regulation of leukocyte migration	3/68	52/18800	0.000881109	0.00580888	0.00289514	DPP4/CYP19A1/ADA	3
GO:0046622	positive regulation of organ growth	3/68	52/18800	0.000881109	0.00580888	0.00289514	GLI1/FGF2/CDK1	3
GO:0050819	negative regulation of coagulation	3/68	52/18800	0.000881109	0.00580888	0.00289514	PRKCD/PLG/F2	3
GO:0008286	insulin receptor signaling pathway	4/68	118/18800	0.000881191	0.00580888	0.00289514	NR1H4/PTPN1/PRKCD/PRKCB	4
GO:0032368	regulation of lipid transport	4/68	118/18800	0.000881191	0.00580888	0.00289514	NR1H3/PRKCD/PPARA/CYP19A1	4
GO:0015749	monosaccharide transmembrane transport	4/68	119/18800	0.000909379	0.00596687	0.00297389	SLC2A1/PRKCB/PPARD/ACE	4
GO:0051928	positive regulation of calcium ion transport	4/68	119/18800	0.000909379	0.00596687	0.00297389	LGALS3/G6PD/F2/CACNA2D1	4
GO:1901214	regulation of neuron death	6/68	313/18800	0.000934118	0.00611501	0.00304772	TLR4/PPARA/JUN/G6PD/CASP3/BCL2L1	6
GO:0002702	positive regulation of production of molecular mediator of immune response	4/68	120/18800	0.000938196	0.00612752	0.00305395	TLR9/TLR4/PTPRC/IL2	4
GO:1903131	mononuclear cell differentiation	7/68	433/18800	0.000946711	0.00616889	0.00307457	TLR9/VEGFA/STAT3/PTPRC/JUN/IL2/ADA	7
GO:0018105	peptidyl-serine phosphorylation	6/68	315/18800	0.000965357	0.00624168	0.00311085	VEGFA/PRKCD/PRKCB/PRKCA/HSP90AA1/CDK1	6
GO:0051209	release of sequestered calcium ion into cytosol	4/68	121/18800	0.000967651	0.00624168	0.00311085	PTPRC/HTR2C/FGF2/F2	4
GO:0055007	cardiac muscle cell differentiation	4/68	121/18800	0.000967651	0.00624168	0.00311085	VEGFA/PPARA/G6PD/CDK1	4
GO:0071482	cellular response to light stimulus	4/68	121/18800	0.000967651	0.00624168	0.00311085	PRKCD/MMP9/MMP2/CDC25A	4
GO:0002573	myeloid leukocyte differentiation	5/68	210/18800	0.000976551	0.00624168	0.00311085	VEGFA/TLR4/PRKCA/MMP9/JUN	5
GO:0017038	protein import	5/68	210/18800	0.000976551	0.00624168	0.00311085	HDAC3/STAT3/PRKCD/HSP90AA1/CDK1	5
GO:0010745	negative regulation of macrophage derived foam cell differentiation	2/68	13/18800	0.000979952	0.00624168	0.00311085	NR1H3/PPARA	2
GO:0014857	regulation of skeletal muscle cell proliferation	2/68	13/18800	0.000979952	0.00624168	0.00311085	PPARD/FGF2	2
GO:0042659	regulation of cell fate specification	2/68	13/18800	0.000979952	0.00624168	0.00311085	FGF2/AR	2
GO:0045820	negative regulation of glycolytic process	2/68	13/18800	0.000979952	0.00624168	0.00311085	STAT3/PPARA	2
GO:0051283	negative regulation of sequestering of calcium ion	4/68	122/18800	0.000997751	0.00632655	0.00315315	PTPRC/HTR2C/FGF2/F2	4
GO:0071901	negative regulation of protein serine/threonine kinase activity	4/68	122/18800	0.000997751	0.00632655	0.00315315	PTPN1/PRKCD/HMGCR/CASP3	4
GO:0002224	toll-like receptor signaling pathway	4/68	123/18800	0.0010285	0.00650696	0.00324307	TLR9/NR1H3/NR1H4/TLR4	4
GO:0006469	negative regulation of protein kinase activity	5/68	213/18800	0.00104035	0.00655256	0.00326579	PTPRC/PTPN1/PRKCD/HMGCR/CASP3	5
GO:0034764	positive regulation of transmembrane transport	5/68	213/18800	0.00104035	0.00655256	0.00326579	ABCB1/KCNH2/G6PD/F2/CACNA2D1	5
GO:0018210	peptidyl-threonine modification	4/68	124/18800	0.00105992	0.00661689	0.00329785	PRKCD/PRKCB/PRKCA/CDK1	4
GO:0030218	erythrocyte differentiation	4/68	124/18800	0.00105992	0.00661689	0.00329785	VEGFA/STAT3/G6PD/CASP3	4
GO:0051282	regulation of sequestering of calcium ion	4/68	124/18800	0.00105992	0.00661689	0.00329785	PTPRC/HTR2C/FGF2/F2	4
GO:0072329	monocarboxylic acid catabolic process	4/68	124/18800	0.00105992	0.00661689	0.00329785	ABCB11/PPARD/PPARA/CPT1A	4
GO:0072330	monocarboxylic acid biosynthetic process	5/68	215/18800	0.00108457	0.00675584	0.00336711	NR1H3/NR1H4/ABCB11/CYP2D6/CES1	5
GO:0045785	positive regulation of cell adhesion	7/68	446/18800	0.00112394	0.0069554	0.00346657	VEGFA/PTPRC/PRKCA/KDR/IL2/DPP4/ADA	7
GO:0071222	cellular response to lipopolysaccharide	5/68	217/18800	0.00113017	0.0069554	0.00346657	NR1H3/NR1H4/TLR4/PRKCA/PPARD	5
GO:0007204	positive regulation of cytosolic calcium ion concentration	6/68	325/18800	0.00113383	0.0069554	0.00346657	PTPRC/IL2/HTR2C/FGF2/F2/CACNA2D1	6
GO:0002903	negative regulation of B cell apoptotic process	2/68	14/18800	0.00114061	0.0069554	0.00346657	IL2/ADA	2
GO:0014841	skeletal muscle satellite cell proliferation	2/68	14/18800	0.00114061	0.0069554	0.00346657	PPARD/FGF2	2
GO:0048302	regulation of isotype switching to IgG isotypes	2/68	14/18800	0.00114061	0.0069554	0.00346657	PTPRC/IL2	2
GO:0051917	regulation of fibrinolysis	2/68	14/18800	0.00114061	0.0069554	0.00346657	PLG/F2	2
GO:0070141	response to UV-A	2/68	14/18800	0.00114061	0.0069554	0.00346657	MMP9/MMP2	2
GO:0001658	branching involved in ureteric bud morphogenesis	3/68	57/18800	0.00115163	0.0069554	0.00346657	VEGFA/FGF2/FGF1	3
GO:0032608	interferon-beta production	3/68	57/18800	0.00115163	0.0069554	0.00346657	TLR9/TLR4/HSP90AA1	3
GO:0032648	regulation of interferon-beta production	3/68	57/18800	0.00115163	0.0069554	0.00346657	TLR9/TLR4/HSP90AA1	3
GO:0042306	regulation of protein import into nucleus	3/68	57/18800	0.00115163	0.0069554	0.00346657	HDAC3/PRKCD/CDK1	3
GO:0070228	regulation of lymphocyte apoptotic process	3/68	57/18800	0.00115163	0.0069554	0.00346657	LGALS3/IL2/ADA	3
GO:0002685	regulation of leukocyte migration	5/68	218/18800	0.00115349	0.0069554	0.00346657	VEGFA/LGALS3/DPP4/CYP19A1/ADA	5
GO:0010001	glial cell differentiation	5/68	218/18800	0.00115349	0.0069554	0.00346657	TLR4/STAT3/FGF2/F2/CDK1	5
GO:0003012	muscle system process	7/68	449/18800	0.00116833	0.00702984	0.00350367	SSTR2/PRKCA/PPARA/KCNH2/G6PD/CACNA2D1/ADA	7
GO:0042542	response to hydrogen peroxide	4/68	128/18800	0.00119234	0.00714393	0.00356053	PRKCD/MMP2/CDK1/CASP3	4
GO:0051208	sequestering of calcium ion	4/68	128/18800	0.00119234	0.00714393	0.00356053	PTPRC/HTR2C/FGF2/F2	4
GO:0032481	positive regulation of type I interferon production	3/68	58/18800	0.00121131	0.00718155	0.00357928	TLR9/TLR4/HSP90AA1	3
GO:0050732	negative regulation of peptidyl-tyrosine phosphorylation	3/68	58/18800	0.00121131	0.00718155	0.00357928	PTPRC/PRKCD/PPP2CA	3
GO:0060038	cardiac muscle cell proliferation	3/68	58/18800	0.00121131	0.00718155	0.00357928	GLI1/FGF2/CDK1	3
GO:0060135	maternal process involved in female pregnancy	3/68	58/18800	0.00121131	0.00718155	0.00357928	VDR/PPARD/AR	3
GO:0090303	positive regulation of wound healing	3/68	58/18800	0.00121131	0.00718155	0.00357928	HPSE/PLG/F2	3
GO:0097191	extrinsic apoptotic signaling pathway	5/68	221/18800	0.00122562	0.00723009	0.00360347	PTPRC/LGALS3/IL2/BCL2L1/AR	5
GO:0001101	response to acid chemical	4/68	129/18800	0.00122717	0.00723009	0.00360347	VEGFA/MMP2/CASP3/BCL2L1	4
GO:2000027	regulation of animal organ morphogenesis	4/68	129/18800	0.00122717	0.00723009	0.00360347	VEGFA/FGF2/FGF1/AR	4
GO:0030168	platelet activation	4/68	130/18800	0.00126271	0.00740862	0.00369245	TLR4/PRKCD/PRKCA/F2	4
GO:0035303	regulation of dephosphorylation	4/68	130/18800	0.00126271	0.00740862	0.00369245	PTPRC/PRKCD/PIN1/LGALS3	4
GO:0046686	response to cadmium ion	3/68	59/18800	0.00127292	0.00743765	0.00370692	MMP9/JUN/CDK1	3
GO:0071384	cellular response to corticosteroid stimulus	3/68	59/18800	0.00127292	0.00743765	0.00370692	SSTR2/NR3C1/ACE	3
GO:0046777	protein autophosphorylation	5/68	224/18800	0.00130104	0.00753187	0.00375388	VEGFA/PTPRC/KDR/JUN/ACE	5
GO:0014856	skeletal muscle cell proliferation	2/68	15/18800	0.00131302	0.00753187	0.00375388	PPARD/FGF2	2
GO:0021534	cell proliferation in hindbrain	2/68	15/18800	0.00131302	0.00753187	0.00375388	GLI1/FGF2	2
GO:0021924	cell proliferation in external granule layer	2/68	15/18800	0.00131302	0.00753187	0.00375388	GLI1/FGF2	2
GO:0021930	cerebellar granule cell precursor proliferation	2/68	15/18800	0.00131302	0.00753187	0.00375388	GLI1/FGF2	2
GO:0043129	surfactant homeostasis	2/68	15/18800	0.00131302	0.00753187	0.00375388	VEGFA/KDR	2
GO:0048291	isotype switching to IgG isotypes	2/68	15/18800	0.00131302	0.00753187	0.00375388	PTPRC/IL2	2
GO:1902514	regulation of calcium ion transmembrane transport via high voltage-gated calcium channel	2/68	15/18800	0.00131302	0.00753187	0.00375388	G6PD/CACNA2D1	2
GO:2000345	regulation of hepatocyte proliferation	2/68	15/18800	0.00131302	0.00753187	0.00375388	GLI1/FGF1	2
GO:0043407	negative regulation of MAP kinase activity	3/68	60/18800	0.00133647	0.00762003	0.00379782	PTPN1/PRKCD/HMGCR	3
GO:0046824	positive regulation of nucleocytoplasmic transport	3/68	60/18800	0.00133647	0.00762003	0.00379782	HDAC3/PRKCD/CDK1	3
GO:1903670	regulation of sprouting angiogenesis	3/68	60/18800	0.00133647	0.00762003	0.00379782	VEGFA/FGF2/FGF1	3
GO:0022411	cellular component disassembly	7/68	460/18800	0.00134301	0.00764192	0.00380873	PRKCB/PRKCA/PLG/MMP9/MMP2/DPP4/CDK1	7
GO:0009743	response to carbohydrate	5/68	226/18800	0.00135319	0.00768437	0.00382989	NR1H4/PRKCB/PPARD/ACE/CASP3	5
GO:0003158	endothelium development	4/68	133/18800	0.00137366	0.00776941	0.00387227	HPSE/VEGFA/KDR/FGF1	4
GO:0034101	erythrocyte homeostasis	4/68	133/18800	0.00137366	0.00776941	0.00387227	VEGFA/STAT3/G6PD/CASP3	4
GO:0018209	peptidyl-serine modification	6/68	338/18800	0.00138561	0.00782138	0.00389817	VEGFA/PRKCD/PRKCB/PRKCA/HSP90AA1/CDK1	6
GO:0035306	positive regulation of dephosphorylation	3/68	61/18800	0.00140198	0.0078823	0.00392853	PTPRC/PRKCD/PIN1	3
GO:1904589	regulation of protein import	3/68	61/18800	0.00140198	0.0078823	0.00392853	HDAC3/PRKCD/CDK1	3
GO:0071219	cellular response to molecule of bacterial origin	5/68	229/18800	0.00143429	0.00804797	0.00401111	NR1H3/NR1H4/TLR4/PRKCA/PPARD	5
GO:0010594	regulation of endothelial cell migration	5/68	230/18800	0.00146211	0.00815551	0.0040647	VEGFA/PRKCA/KDR/FGF2/FGF1	5
GO:0042445	hormone metabolic process	5/68	230/18800	0.00146211	0.00815551	0.0040647	UGT2B7/DPP4/ACE/CYP19A1/CYP2D6	5
GO:2001234	negative regulation of apoptotic signaling pathway	5/68	230/18800	0.00146211	0.00815551	0.0040647	PTPN1/MMP9/LGALS3/BCL2L1/AR	5
GO:0032757	positive regulation of interleukin-8 production	3/68	62/18800	0.00146947	0.00815735	0.00406562	TLR9/TLR4/STAT3	3
GO:0043030	regulation of macrophage activation	3/68	62/18800	0.00146947	0.00815735	0.00406562	NR1H3/TLR4/PTPRC	3
GO:0050863	regulation of T cell activation	6/68	342/18800	0.00147109	0.00815735	0.00406562	PTPRC/LGALS3/IL2/DPP4/CASP3/ADA	6
GO:0046883	regulation of hormone secretion	5/68	231/18800	0.00149032	0.00823169	0.00410267	NR1H4/PPARD/HTR2C/CYP19A1/CPT1A	5
GO:0072593	reactive oxygen species metabolic process	5/68	231/18800	0.00149032	0.00823169	0.00410267	TLR4/PRKCD/PPARA/G6PD/F2	5
GO:0019377	glycolipid catabolic process	2/68	16/18800	0.00149709	0.00825296	0.00411327	PRKCD/FUCA1	2
GO:0002274	myeloid leukocyte activation	5/68	232/18800	0.00151893	0.00835708	0.00416516	NR1H3/TLR4/PTPRC/PRKCD/JUN	5
GO:0032613	interleukin-10 production	3/68	63/18800	0.00153898	0.00841824	0.00419565	TLR9/TLR4/STAT3	3
GO:0032653	regulation of interleukin-10 production	3/68	63/18800	0.00153898	0.00841824	0.00419565	TLR9/TLR4/STAT3	3
GO:0060675	ureteric bud morphogenesis	3/68	63/18800	0.00153898	0.00841824	0.00419565	VEGFA/FGF2/FGF1	3
GO:0030336	negative regulation of cell migration	6/68	346/18800	0.00156055	0.00851975	0.00424624	STAT3/PPARD/FGF2/DPP4/CYP19A1/ADA	6
GO:0072171	mesonephric tubule morphogenesis	3/68	64/18800	0.00161051	0.00877559	0.00437375	VEGFA/FGF2/FGF1	3
GO:0051384	response to glucocorticoid	4/68	139/18800	0.00161568	0.0087868	0.00437934	SSTR2/NR3C1/ACE/CASP3	4
GO:0034765	regulation of ion transmembrane transport	7/68	476/18800	0.00163299	0.00886389	0.00441776	TLR9/ABCB1/MMP9/KCNH2/G6PD/F2/CACNA2D1	7
GO:0033673	negative regulation of kinase activity	5/68	236/18800	0.00163745	0.00887107	0.00442133	PTPRC/PTPN1/PRKCD/HMGCR/CASP3	5
GO:0009306	protein secretion	6/68	350/18800	0.0016541	0.00894414	0.00445776	NR1H3/NR1H4/TLR4/PPARD/HMGCR/CPT1A	6
GO:0010038	response to metal ion	6/68	351/18800	0.00167814	0.00899827	0.00448473	PPP2CA/MMP9/JUN/G6PD/CDK1/CASP3	6
GO:0035592	establishment of protein localization to extracellular region	6/68	351/18800	0.00167814	0.00899827	0.00448473	NR1H3/NR1H4/TLR4/PPARD/HMGCR/CPT1A	6
GO:0002260	lymphocyte homeostasis	3/68	65/18800	0.0016841	0.00899827	0.00448473	IL2/CASP3/ADA	3
GO:0014823	response to activity	3/68	65/18800	0.0016841	0.00899827	0.00448473	PPARD/MMP2/CDK1	3
GO:0048645	animal organ formation	3/68	65/18800	0.0016841	0.00899827	0.00448473	FGF2/FGF1/AR	3
GO:0033631	cell-cell adhesion mediated by integrin	2/68	17/18800	0.00169274	0.00899827	0.00448473	DPP4/ADA	2
GO:0048569	post-embryonic animal organ development	2/68	17/18800	0.00169274	0.00899827	0.00448473	VEGFA/KDR	2
GO:0048875	chemical homeostasis within a tissue	2/68	17/18800	0.00169274	0.00899827	0.00448473	VEGFA/KDR	2
GO:0061577	calcium ion transmembrane transport via high voltage-gated calcium channel	2/68	17/18800	0.00169274	0.00899827	0.00448473	G6PD/CACNA2D1	2
GO:1904062	regulation of cation transmembrane transport	6/68	352/18800	0.00170245	0.00903287	0.00450198	TLR9/MMP9/KCNH2/G6PD/F2/CACNA2D1	6
GO:0070997	neuron death	6/68	353/18800	0.00172702	0.00914609	0.00455841	TLR4/PPARA/JUN/G6PD/CASP3/BCL2L1	6
GO:0030183	B cell differentiation	4/68	142/18800	0.00174717	0.00923549	0.00460296	TLR9/PTPRC/IL2/ADA	4
GO:0015909	long-chain fatty acid transport	3/68	66/18800	0.00175976	0.00926739	0.00461886	SLC2A1/ACE/CPT1A	3
GO:0050435	amyloid-beta metabolic process	3/68	66/18800	0.00175976	0.00926739	0.00461886	PIN1/ACE/CASP3	3
GO:0008544	epidermis development	6/68	355/18800	0.00177698	0.0093407	0.0046554	HPSE/VDR/PPARD/PPARA/GLI1/CASP3	6
GO:0051480	regulation of cytosolic calcium ion concentration	6/68	356/18800	0.00180237	0.00945658	0.00471315	PTPRC/IL2/HTR2C/FGF2/F2/CACNA2D1	6
GO:0019318	hexose metabolic process	5/68	242/18800	0.0018278	0.00957224	0.0047708	PPARD/PPARA/G6PD/FUCA1/CPT1A	5
GO:0007187	G protein-coupled receptor signaling pathway, coupled to cyclic nucleotide second messenger	3/68	67/18800	0.00183751	0.0095769	0.00477312	SSTR2/SSTR1/HTR2C	3
GO:0014065	phosphatidylinositol 3-kinase signaling	4/68	144/18800	0.00183885	0.0095769	0.00477312	PPARD/KDR/FGF2/F2	4
GO:1903038	negative regulation of leukocyte cell-cell adhesion	4/68	144/18800	0.00183885	0.0095769	0.00477312	PPARA/LGALS3/IL2/CASP3	4
GO:0071692	protein localization to extracellular region	6/68	359/18800	0.00188019	0.00977422	0.00487147	NR1H3/NR1H4/TLR4/PPARD/HMGCR/CPT1A	6
GO:0050729	positive regulation of inflammatory response	4/68	145/18800	0.00188592	0.009786	0.00487734	TLR9/TLR4/IL2/ACE	4
GO:0042593	glucose homeostasis	5/68	244/18800	0.00189472	0.00978672	0.00487769	NR1H4/STAT3/PYGL/PPARD/ACE	5
GO:0071071	regulation of phospholipid biosynthetic process	2/68	18/18800	0.0018999	0.00978672	0.00487769	NR1H4/HTR2C	2
GO:0097284	hepatocyte apoptotic process	2/68	18/18800	0.0018999	0.00978672	0.00487769	PPARA/BCL2L1	2
GO:1902001	fatty acid transmembrane transport	2/68	18/18800	0.0018999	0.00978672	0.00487769	SLC2A1/CPT1A	2
GO:0010611	regulation of cardiac muscle hypertrophy	3/68	68/18800	0.00191737	0.00981837	0.00489347	PRKCA/PPARA/G6PD	3
GO:0043627	response to estrogen	3/68	68/18800	0.00191737	0.00981837	0.00489347	ABCB11/MMP2/AR	3
GO:0061180	mammary gland epithelium development	3/68	68/18800	0.00191737	0.00981837	0.00489347	VDR/FGF2/AR	3
GO:0031668	cellular response to extracellular stimulus	5/68	245/18800	0.00192884	0.00981837	0.00489347	NR1H4/VDR/SLC2A1/PTPRC/PPARA	5
GO:0033500	carbohydrate homeostasis	5/68	245/18800	0.00192884	0.00981837	0.00489347	NR1H4/STAT3/PYGL/PPARD/ACE	5
GO:0045926	negative regulation of growth	5/68	245/18800	0.00192884	0.00981837	0.00489347	PPP2CA/PPARD/PPARA/G6PD/ESR2	5
GO:0106106	cold-induced thermogenesis	4/68	146/18800	0.00193382	0.00981837	0.00489347	NR1H3/HDAC3/VEGFA/TLR4	4
GO:0120161	regulation of cold-induced thermogenesis	4/68	146/18800	0.00193382	0.00981837	0.00489347	NR1H3/HDAC3/VEGFA/TLR4	4
GO:0001890	placenta development	4/68	147/18800	0.00198255	0.0100298	0.00499884	VDR/PPARD/PLG/ADA	4
GO:0071322	cellular response to carbohydrate stimulus	4/68	147/18800	0.00198255	0.0100298	0.00499884	NR1H4/PRKCB/PPARD/ACE	4
GO:0001818	negative regulation of cytokine production	6/68	363/18800	0.0019879	0.0100389	0.00500337	TLR9/NR1H4/TLR4/PTPRC/PPARA/F2	6
GO:0060047	heart contraction	5/68	247/18800	0.00199844	0.010043	0.00500544	KCNH2/IL2/ACE/CACNA2D1/ADA	5
GO:0032370	positive regulation of lipid transport	3/68	69/18800	0.00199937	0.010043	0.00500544	NR1H3/PRKCD/CYP19A1	3
GO:0032715	negative regulation of interleukin-6 production	3/68	69/18800	0.00199937	0.010043	0.00500544	TLR9/NR1H4/TLR4	3
GO:0006091	generation of precursor metabolites and energy	7/68	494/18800	0.00201537	0.0101055	0.00503655	STAT3/PYGL/PPARD/PPARA/G6PD/CYP19A1/CDK1	7
GO:1904064	positive regulation of cation transmembrane transport	4/68	148/18800	0.00203213	0.0101715	0.00506945	KCNH2/G6PD/F2/CACNA2D1	4
GO:0007043	cell-cell junction assembly	4/68	149/18800	0.00208257	0.0104055	0.00518608	GPBAR1/NR1H4/PRKCA/ACE	4
GO:0090257	regulation of muscle system process	5/68	250/18800	0.00210626	0.0104373	0.00520195	SSTR2/PRKCA/PPARA/G6PD/ADA	5
GO:0010544	negative regulation of platelet activation	2/68	19/18800	0.00211846	0.0104373	0.00520195	PRKCD/F2	2
GO:0034162	toll-like receptor 9 signaling pathway	2/68	19/18800	0.00211846	0.0104373	0.00520195	TLR9/NR1H4	2
GO:0043031	negative regulation of macrophage activation	2/68	19/18800	0.00211846	0.0104373	0.00520195	NR1H3/PTPRC	2
GO:0051546	keratinocyte migration	2/68	19/18800	0.00211846	0.0104373	0.00520195	PPARD/MMP9	2
GO:0060749	mammary gland alveolus development	2/68	19/18800	0.00211846	0.0104373	0.00520195	VEGFA/AR	2
GO:0061377	mammary gland lobule development	2/68	19/18800	0.00211846	0.0104373	0.00520195	VEGFA/AR	2
GO:1902894	negative regulation of pri-miRNA transcription by RNA polymerase II	2/68	19/18800	0.00211846	0.0104373	0.00520195	PPARD/PPARA	2
GO:0007584	response to nutrient	4/68	150/18800	0.00213386	0.0104585	0.00521251	NR1H4/VDR/TYR/PPARD	4
GO:0030902	hindbrain development	4/68	150/18800	0.00213386	0.0104585	0.00521251	SSTR2/SSTR1/GLI1/FGF2	4
GO:0043535	regulation of blood vessel endothelial cell migration	4/68	150/18800	0.00213386	0.0104585	0.00521251	VEGFA/PRKCA/KDR/FGF2	4
GO:0014743	regulation of muscle hypertrophy	3/68	71/18800	0.00216986	0.0105799	0.00527303	PRKCA/PPARA/G6PD	3
GO:1904427	positive regulation of calcium ion transmembrane transport	3/68	71/18800	0.00216986	0.0105799	0.00527303	G6PD/F2/CACNA2D1	3
GO:2000379	positive regulation of reactive oxygen species metabolic process	3/68	71/18800	0.00216986	0.0105799	0.00527303	TLR4/PRKCD/F2	3
GO:0071560	cellular response to transforming growth factor beta stimulus	5/68	252/18800	0.00218047	0.0106134	0.0052897	STAT3/PPARA/PIN1/JUN/NR3C1	5
GO:0002460	adaptive immune response based on somatic recombination of immune receptors built from immunoglobulin superfamily domains	6/68	370/18800	0.00218757	0.0106297	0.00529782	TLR4/STAT3/PTPRC/PRKCD/IL2/ADA	6
GO:0051251	positive regulation of lymphocyte activation	6/68	371/18800	0.00221729	0.0107556	0.00536058	TLR9/TLR4/PTPRC/IL2/DPP4/ADA	6
GO:0016052	carbohydrate catabolic process	4/68	152/18800	0.00223905	0.0108425	0.00540391	STAT3/SI/PYGL/PPARA	4
GO:0050810	regulation of steroid biosynthetic process	3/68	72/18800	0.00225838	0.0108802	0.0054227	NR1H4/FGF1/CES1	3
GO:0072078	nephron tubule morphogenesis	3/68	72/18800	0.00225838	0.0108802	0.0054227	VEGFA/FGF2/FGF1	3
GO:1903036	positive regulation of response to wounding	3/68	72/18800	0.00225838	0.0108802	0.0054227	HPSE/PLG/F2	3
GO:0035051	cardiocyte differentiation	4/68	153/18800	0.00229297	0.0110094	0.00548706	VEGFA/PPARA/G6PD/CDK1	4
GO:2001236	regulation of extrinsic apoptotic signaling pathway	4/68	153/18800	0.00229297	0.0110094	0.00548706	PTPRC/LGALS3/BCL2L1/AR	4
GO:0071216	cellular response to biotic stimulus	5/68	256/18800	0.0023346	0.011184	0.0055741	NR1H3/NR1H4/TLR4/PRKCA/PPARD	5
GO:0048592	eye morphogenesis	4/68	154/18800	0.00234777	0.011184	0.0055741	VEGFA/STAT3/KDR/FGF2	4
GO:0061050	regulation of cell growth involved in cardiac muscle cell development	2/68	20/18800	0.00234836	0.011184	0.0055741	PPARA/G6PD	2
GO:1902236	negative regulation of endoplasmic reticulum stress-induced intrinsic apoptotic signaling pathway	2/68	20/18800	0.00234836	0.011184	0.0055741	PTPN1/BCL2L1	2
GO:0150076	neuroinflammatory response	3/68	73/18800	0.00234912	0.011184	0.0055741	PTPRC/MMP9/JUN	3
GO:0030900	forebrain development	6/68	376/18800	0.00237051	0.0112662	0.00561505	SSTR2/SSTR1/SLC2A1/GLI1/FGF2/CASP3	6
GO:0003015	heart process	5/68	257/18800	0.00237434	0.0112662	0.00561505	KCNH2/IL2/ACE/CACNA2D1/ADA	5
GO:0043271	negative regulation of ion transport	4/68	155/18800	0.00240348	0.0113853	0.00567444	TLR9/MMP9/KCNH2/ACE	4
GO:0071559	response to transforming growth factor beta	5/68	258/18800	0.00241457	0.0114187	0.00569109	STAT3/PPARA/PIN1/JUN/NR3C1	5
GO:0002637	regulation of immunoglobulin production	3/68	74/18800	0.00244209	0.0115104	0.00573676	TLR9/PTPRC/IL2	3
GO:0072088	nephron epithelium morphogenesis	3/68	74/18800	0.00244209	0.0115104	0.00573676	VEGFA/FGF2/FGF1	3
GO:1903169	regulation of calcium ion transmembrane transport	4/68	156/18800	0.00246009	0.0115759	0.00576943	TLR9/G6PD/F2/CACNA2D1	4
GO:0030856	regulation of epithelial cell differentiation	4/68	157/18800	0.0025176	0.0117682	0.00586528	VEGFA/VDR/MMP9/FGF2	4
GO:0031960	response to corticosteroid	4/68	157/18800	0.0025176	0.0117682	0.00586528	SSTR2/NR3C1/ACE/CASP3	4
GO:1902107	positive regulation of leukocyte differentiation	4/68	157/18800	0.0025176	0.0117682	0.00586528	PTPRC/PRKCA/IL2/ADA	4
GO:1903708	positive regulation of hemopoiesis	4/68	157/18800	0.0025176	0.0117682	0.00586528	PTPRC/PRKCA/IL2/ADA	4
GO:0070227	lymphocyte apoptotic process	3/68	75/18800	0.0025373	0.0118408	0.00590143	LGALS3/IL2/ADA	3
GO:0046631	alpha-beta T cell activation	4/68	158/18800	0.00257604	0.0119269	0.00594438	STAT3/PTPRC/IL2/ADA	4
GO:0002902	regulation of B cell apoptotic process	2/68	21/18800	0.00258951	0.0119269	0.00594438	IL2/ADA	2
GO:0007252	I-kappaB phosphorylation	2/68	21/18800	0.00258951	0.0119269	0.00594438	TLR9/TLR4	2
GO:0032098	regulation of appetite	2/68	21/18800	0.00258951	0.0119269	0.00594438	PPARA/HTR2C	2
GO:0032727	positive regulation of interferon-alpha production	2/68	21/18800	0.00258951	0.0119269	0.00594438	TLR9/TLR4	2
GO:0071498	cellular response to fluid shear stress	2/68	21/18800	0.00258951	0.0119269	0.00594438	HDAC3/MMP2	2
GO:1900543	negative regulation of purine nucleotide metabolic process	2/68	21/18800	0.00258951	0.0119269	0.00594438	STAT3/PPARA	2
GO:2000047	regulation of cell-cell adhesion mediated by cadherin	2/68	21/18800	0.00258951	0.0119269	0.00594438	VEGFA/PLG	2
GO:0061333	renal tubule morphogenesis	3/68	76/18800	0.00263479	0.0120793	0.00602032	VEGFA/FGF2/FGF1	3
GO:0006606	protein import into nucleus	4/68	159/18800	0.00263541	0.0120793	0.00602032	HDAC3/STAT3/PRKCD/CDK1	4
GO:1990845	adaptive thermogenesis	4/68	159/18800	0.00263541	0.0120793	0.00602032	NR1H3/HDAC3/VEGFA/TLR4	4
GO:0002262	myeloid cell homeostasis	4/68	160/18800	0.00269571	0.0123357	0.0061481	VEGFA/STAT3/G6PD/CASP3	4
GO:0032729	positive regulation of interferon-gamma production	3/68	77/18800	0.00273457	0.0124732	0.00621662	TLR9/TLR4/IL2	3
GO:0072028	nephron morphogenesis	3/68	77/18800	0.00273457	0.0124732	0.00621662	VEGFA/FGF2/FGF1	3
GO:0045165	cell fate commitment	5/68	266/18800	0.00275454	0.012544	0.00625194	STAT3/KDR/FGF2/CASP3/AR	5
GO:0006644	phospholipid metabolic process	6/68	388/18800	0.0027708	0.0125978	0.00627873	NR1H3/NR1H4/PRKCD/PPARD/HTR2C/FGF2	6
GO:0090049	regulation of cell migration involved in sprouting angiogenesis	3/68	78/18800	0.00283665	0.0127769	0.00636801	VEGFA/KDR/FGF2	3
GO:0010829	negative regulation of glucose transmembrane transport	2/68	22/18800	0.00284183	0.0127769	0.00636801	PRKCB/ACE	2
GO:0030277	maintenance of gastrointestinal epithelium	2/68	22/18800	0.00284183	0.0127769	0.00636801	TLR9/TLR4	2
GO:0035584	calcium-mediated signaling using intracellular calcium source	2/68	22/18800	0.00284183	0.0127769	0.00636801	PTPRC/KDR	2
GO:0045980	negative regulation of nucleotide metabolic process	2/68	22/18800	0.00284183	0.0127769	0.00636801	STAT3/PPARA	2
GO:0072574	hepatocyte proliferation	2/68	22/18800	0.00284183	0.0127769	0.00636801	GLI1/FGF1	2
GO:0072575	epithelial cell proliferation involved in liver morphogenesis	2/68	22/18800	0.00284183	0.0127769	0.00636801	GLI1/FGF1	2
GO:0051170	import into nucleus	4/68	163/18800	0.00288228	0.0129382	0.00644841	HDAC3/STAT3/PRKCD/CDK1	4
GO:0051348	negative regulation of transferase activity	5/68	270/18800	0.00293697	0.0131395	0.00654872	PTPRC/PTPN1/PRKCD/HMGCR/CASP3	5
GO:0006970	response to osmotic stress	3/68	79/18800	0.00294105	0.0131395	0.00654872	SLC2A1/ABCB1/CASP3	3
GO:0048708	astrocyte differentiation	3/68	79/18800	0.00294105	0.0131395	0.00654872	TLR4/STAT3/F2	3
GO:0019693	ribose phosphate metabolic process	6/68	394/18800	0.00298904	0.0133328	0.00664507	STAT3/PYGL/PPARA/HMGCR/G6PD/ADA	6
GO:0001959	regulation of cytokine-mediated signaling pathway	4/68	166/18800	0.00307752	0.0137059	0.006831	NR1H3/NR1H4/PTPRC/PTPN1	4
GO:0002689	negative regulation of leukocyte chemotaxis	2/68	23/18800	0.00310523	0.0137212	0.00683866	DPP4/CYP19A1	2
GO:0046618	xenobiotic export	2/68	23/18800	0.00310523	0.0137212	0.00683866	ABCB11/ABCB1	2
GO:0046697	decidualization	2/68	23/18800	0.00310523	0.0137212	0.00683866	VDR/PPARD	2
GO:0060444	branching involved in mammary gland duct morphogenesis	2/68	23/18800	0.00310523	0.0137212	0.00683866	VDR/AR	2
GO:0072576	liver morphogenesis	2/68	23/18800	0.00310523	0.0137212	0.00683866	GLI1/FGF1	2
GO:0002700	regulation of production of molecular mediator of immune response	4/68	167/18800	0.00314456	0.0138517	0.0069037	TLR9/TLR4/PTPRC/IL2	4
GO:0051048	negative regulation of secretion	4/68	167/18800	0.00314456	0.0138517	0.0069037	NR1H3/HMGCR/ACE/ADA	4
GO:1905897	regulation of response to endoplasmic reticulum stress	3/68	82/18800	0.00326837	0.0143747	0.00716436	NR1H3/PTPN1/BCL2L1	3
GO:0002755	MyD88-dependent toll-like receptor signaling pathway	2/68	24/18800	0.00337964	0.0147153	0.00733411	TLR9/TLR4	2
GO:0032740	positive regulation of interleukin-17 production	2/68	24/18800	0.00337964	0.0147153	0.00733411	NR1H4/IL2	2
GO:0035162	embryonic hemopoiesis	2/68	24/18800	0.00337964	0.0147153	0.00733411	VEGFA/KDR	2
GO:0042730	fibrinolysis	2/68	24/18800	0.00337964	0.0147153	0.00733411	PLG/F2	2
GO:1901522	positive regulation of transcription from RNA polymerase II promoter involved in cellular response to chemical stimulus	2/68	24/18800	0.00337964	0.0147153	0.00733411	VEGFA/JUN	2
GO:0014910	regulation of smooth muscle cell migration	3/68	83/18800	0.00338224	0.0147153	0.00733411	TLR4/PPARD/ACE	3
GO:0033273	response to vitamin	3/68	83/18800	0.00338224	0.0147153	0.00733411	VDR/TYR/PPARD	3
GO:0060537	muscle tissue development	6/68	405/18800	0.00342236	0.0148458	0.00739911	VEGFA/PPARA/GLI1/G6PD/FGF2/CDK1	6
GO:0051099	positive regulation of binding	4/68	171/18800	0.00342271	0.0148458	0.00739911	PPP2CA/PIN1/MMP9/ACE	4
GO:0046879	hormone secretion	5/68	281/18800	0.00348371	0.015059	0.00750541	NR1H4/PPARD/HTR2C/CYP19A1/CPT1A	5
GO:0051146	striated muscle cell differentiation	5/68	281/18800	0.00348371	0.015059	0.00750541	VEGFA/PPARA/G6PD/CDK1/CASP3	5
GO:0032635	interleukin-6 production	4/68	172/18800	0.00349478	0.015059	0.00750541	TLR9/NR1H4/TLR4/STAT3	4
GO:0032675	regulation of interleukin-6 production	4/68	172/18800	0.00349478	0.015059	0.00750541	TLR9/NR1H4/TLR4/STAT3	4
GO:0051899	membrane depolarization	3/68	84/18800	0.00349851	0.015059	0.00750541	KDR/KCNH2/CACNA2D1	3
GO:0055088	lipid homeostasis	4/68	173/18800	0.00356788	0.0153343	0.00764261	NR1H3/NR1H4/ABCB11/CES1	4
GO:0071229	cellular response to acid chemical	3/68	85/18800	0.0036172	0.0154523	0.00770143	VEGFA/MMP2/BCL2L1	3
GO:2000106	regulation of leukocyte apoptotic process	3/68	85/18800	0.0036172	0.0154523	0.00770143	LGALS3/IL2/ADA	3
GO:2000177	regulation of neural precursor cell proliferation	3/68	85/18800	0.0036172	0.0154523	0.00770143	VEGFA/GLI1/FGF2	3
GO:2000243	positive regulation of reproductive process	3/68	85/18800	0.0036172	0.0154523	0.00770143	VEGFA/CDC25A/AR	3
GO:0042129	regulation of T cell proliferation	4/68	174/18800	0.00364201	0.0154926	0.00772149	PTPRC/LGALS3/IL2/CASP3	4
GO:0032104	regulation of response to extracellular stimulus	2/68	25/18800	0.00366497	0.0154926	0.00772149	VDR/PPARA	2
GO:0032107	regulation of response to nutrient levels	2/68	25/18800	0.00366497	0.0154926	0.00772149	VDR/PPARA	2
GO:0050927	positive regulation of positive chemotaxis	2/68	25/18800	0.00366497	0.0154926	0.00772149	VEGFA/KDR	2
GO:0060307	regulation of ventricular cardiac muscle cell membrane repolarization	2/68	25/18800	0.00366497	0.0154926	0.00772149	KCNH2/CACNA2D1	2
GO:0060396	growth hormone receptor signaling pathway	2/68	25/18800	0.00366497	0.0154926	0.00772149	STAT3/PTPN1	2
GO:1905564	positive regulation of vascular endothelial cell proliferation	2/68	25/18800	0.00366497	0.0154926	0.00772149	STAT3/FGF2	2
GO:0043534	blood vessel endothelial cell migration	4/68	175/18800	0.00371719	0.0156899	0.00781982	VEGFA/PRKCA/KDR/FGF2	4
GO:0002221	pattern recognition receptor signaling pathway	4/68	176/18800	0.00379341	0.0159639	0.00795641	TLR9/NR1H3/NR1H4/TLR4	4
GO:2000241	regulation of reproductive process	4/68	176/18800	0.00379341	0.0159639	0.00795641	VEGFA/CDC25A/AR/ADA	4
GO:0042886	amide transport	5/68	287/18800	0.00381106	0.0160144	0.00798156	NR1H4/PPARD/ABCB1/HTR2C/CPT1A	5
GO:0001960	negative regulation of cytokine-mediated signaling pathway	3/68	87/18800	0.00386191	0.016145	0.00804665	NR1H3/NR1H4/PTPRC	3
GO:0009791	post-embryonic development	3/68	87/18800	0.00386191	0.016145	0.00804665	VEGFA/KDR/IGF2R	3
GO:0050829	defense response to Gram-negative bacterium	3/68	87/18800	0.00386191	0.016145	0.00804665	TLR9/TLR4/F2	3
GO:0048015	phosphatidylinositol-mediated signaling	4/68	177/18800	0.00387069	0.016145	0.00804665	PPARD/KDR/FGF2/F2	4
GO:0090276	regulation of peptide hormone secretion	4/68	177/18800	0.00387069	0.016145	0.00804665	NR1H4/PPARD/HTR2C/CPT1A	4
GO:0031349	positive regulation of defense response	5/68	289/18800	0.00392493	0.0162585	0.00810323	TLR9/TLR4/IL2/HSP90AA1/ACE	5
GO:0001783	B cell apoptotic process	2/68	26/18800	0.00396114	0.0162585	0.00810323	IL2/ADA	2
GO:0002433	immune response-regulating cell surface receptor signaling pathway involved in phagocytosis	2/68	26/18800	0.00396114	0.0162585	0.00810323	PTPRC/PRKCD	2
GO:0006027	glycosaminoglycan catabolic process	2/68	26/18800	0.00396114	0.0162585	0.00810323	FUCA1/FGF2	2
GO:0031954	positive regulation of protein autophosphorylation	2/68	26/18800	0.00396114	0.0162585	0.00810323	VEGFA/ACE	2
GO:0038096	Fc-gamma receptor signaling pathway involved in phagocytosis	2/68	26/18800	0.00396114	0.0162585	0.00810323	PTPRC/PRKCD	2
GO:0045745	positive regulation of G protein-coupled receptor signaling pathway	2/68	26/18800	0.00396114	0.0162585	0.00810323	PRKCA/F2	2
GO:0050926	regulation of positive chemotaxis	2/68	26/18800	0.00396114	0.0162585	0.00810323	VEGFA/KDR	2
GO:0051894	positive regulation of focal adhesion assembly	2/68	26/18800	0.00396114	0.0162585	0.00810323	VEGFA/KDR	2
GO:0060740	prostate gland epithelium morphogenesis	2/68	26/18800	0.00396114	0.0162585	0.00810323	MMP2/AR	2
GO:0071378	cellular response to growth hormone stimulus	2/68	26/18800	0.00396114	0.0162585	0.00810323	STAT3/PTPN1	2
GO:0009914	hormone transport	5/68	290/18800	0.00398277	0.0163236	0.00813566	NR1H4/PPARD/HTR2C/CYP19A1/CPT1A	5
GO:0050777	negative regulation of immune response	4/68	179/18800	0.00402843	0.0164869	0.00821704	NR1H3/PTPRC/LGALS3/IL2	4
GO:0042063	gliogenesis	5/68	291/18800	0.00404122	0.0165153	0.0082312	TLR4/STAT3/FGF2/F2/CDK1	5
GO:0034329	cell junction assembly	6/68	420/18800	0.00408684	0.0166776	0.00831211	GPBAR1/NR1H4/VEGFA/PRKCA/KDR/ACE	6
GO:0002791	regulation of peptide secretion	4/68	180/18800	0.00410892	0.0167022	0.00832439	NR1H4/PPARD/HTR2C/CPT1A	4
GO:0001776	leukocyte homeostasis	3/68	89/18800	0.0041165	0.0167022	0.00832439	IL2/CASP3/ADA	3
GO:0044070	regulation of anion transport	3/68	89/18800	0.0041165	0.0167022	0.00832439	ABCB11/ABCB1/CES1	3
GO:0051781	positive regulation of cell division	3/68	89/18800	0.0041165	0.0167022	0.00832439	VEGFA/FGF2/FGF1	3
GO:0002696	positive regulation of leukocyte activation	6/68	421/18800	0.00413431	0.0167505	0.00834843	TLR9/TLR4/PTPRC/IL2/DPP4/ADA	6
GO:0045619	regulation of lymphocyte differentiation	4/68	181/18800	0.00419049	0.0169296	0.00843769	TLR9/PTPRC/IL2/ADA	4
GO:0048017	inositol lipid-mediated signaling	4/68	181/18800	0.00419049	0.0169296	0.00843769	PPARD/KDR/FGF2/F2	4
GO:0071375	cellular response to peptide hormone stimulus	5/68	294/18800	0.00422026	0.0170255	0.00848551	NR1H4/STAT3/PTPN1/PRKCD/PRKCB	5
GO:0061097	regulation of protein tyrosine kinase activity	3/68	90/18800	0.00424754	0.0170723	0.00850884	PTPRC/PTPN1/ACE	3
GO:0010875	positive regulation of cholesterol efflux	2/68	27/18800	0.00426808	0.0170723	0.00850884	NR1H3/CES1	2
GO:0032607	interferon-alpha production	2/68	27/18800	0.00426808	0.0170723	0.00850884	TLR9/TLR4	2
GO:0032647	regulation of interferon-alpha production	2/68	27/18800	0.00426808	0.0170723	0.00850884	TLR9/TLR4	2
GO:0035774	positive regulation of insulin secretion involved in cellular response to glucose stimulus	2/68	27/18800	0.00426808	0.0170723	0.00850884	NR1H4/PPARD	2
GO:1900017	positive regulation of cytokine production involved in inflammatory response	2/68	27/18800	0.00426808	0.0170723	0.00850884	TLR4/STAT3	2
GO:0097193	intrinsic apoptotic signaling pathway	5/68	295/18800	0.00428118	0.0171005	0.0085229	PTPN1/PRKCD/MMP9/CASP3/BCL2L1	5
GO:0055001	muscle cell development	4/68	183/18800	0.0043569	0.017354	0.0086492	VEGFA/PPARA/G6PD/CDK1	4
GO:0090087	regulation of peptide transport	4/68	183/18800	0.0043569	0.017354	0.0086492	NR1H4/PPARD/HTR2C/CPT1A	4
GO:0014909	smooth muscle cell migration	3/68	91/18800	0.00438108	0.0173769	0.00866062	TLR4/PPARD/ACE	3
GO:0070509	calcium ion import	3/68	91/18800	0.00438108	0.0173769	0.00866062	LGALS3/ACE/CACNA2D1	3
GO:0072080	nephron tubule development	3/68	91/18800	0.00438108	0.0173769	0.00866062	VEGFA/FGF2/FGF1	3
GO:0060761	negative regulation of response to cytokine stimulus	3/68	92/18800	0.00451715	0.0178915	0.0089171	NR1H3/NR1H4/PTPRC	3
GO:0010971	positive regulation of G2/M transition of mitotic cell cycle	2/68	28/18800	0.00458571	0.0179	0.00892137	CDC25A/CDK1	2
GO:0032703	negative regulation of interleukin-2 production	2/68	28/18800	0.00458571	0.0179	0.00892137	NR1H4/PTPRC	2
GO:0034123	positive regulation of toll-like receptor signaling pathway	2/68	28/18800	0.00458571	0.0179	0.00892137	TLR9/NR1H3	2
GO:0044331	cell-cell adhesion mediated by cadherin	2/68	28/18800	0.00458571	0.0179	0.00892137	VEGFA/PLG	2
GO:0045830	positive regulation of isotype switching	2/68	28/18800	0.00458571	0.0179	0.00892137	PTPRC/IL2	2
GO:0060512	prostate gland morphogenesis	2/68	28/18800	0.00458571	0.0179	0.00892137	MMP2/AR	2
GO:0072539	T-helper 17 cell differentiation	2/68	28/18800	0.00458571	0.0179	0.00892137	STAT3/IL2	2
GO:0090330	regulation of platelet aggregation	2/68	28/18800	0.00458571	0.0179	0.00892137	PRKCD/PRKCA	2
GO:0002429	immune response-activating cell surface receptor signaling pathway	5/68	300/18800	0.00459527	0.0179	0.00892137	PTPRC/PRKCD/PRKCB/LGALS3/ADA	5
GO:0002757	immune response-activating signal transduction	5/68	300/18800	0.00459527	0.0179	0.00892137	PTPRC/PRKCD/PRKCB/LGALS3/ADA	5
GO:0031647	regulation of protein stability	5/68	300/18800	0.00459527	0.0179	0.00892137	HDAC3/PRKCD/PIN1/HSP90AA1/CASP3	5
GO:0051047	positive regulation of secretion	5/68	300/18800	0.00459527	0.0179	0.00892137	NR1H4/ABCB11/TLR4/PPARD/CYP19A1	5
GO:0002040	sprouting angiogenesis	4/68	186/18800	0.0046148	0.0179514	0.00894697	VEGFA/KDR/FGF2/FGF1	4
GO:0060993	kidney morphogenesis	3/68	93/18800	0.00465577	0.0180859	0.00901399	VEGFA/FGF2/FGF1	3
GO:0001822	kidney development	5/68	303/18800	0.00479144	0.0184568	0.00919885	VEGFA/MMP9/FGF2/FGF1/ACE	5
GO:0001657	ureteric bud development	3/68	94/18800	0.00479694	0.0184568	0.00919885	VEGFA/FGF2/FGF1	3
GO:0002042	cell migration involved in sprouting angiogenesis	3/68	94/18800	0.00479694	0.0184568	0.00919885	VEGFA/KDR/FGF2	3
GO:0045582	positive regulation of T cell differentiation	3/68	94/18800	0.00479694	0.0184568	0.00919885	PTPRC/IL2/ADA	3
GO:0061326	renal tubule development	3/68	94/18800	0.00479694	0.0184568	0.00919885	VEGFA/FGF2/FGF1	3
GO:1901655	cellular response to ketone	3/68	94/18800	0.00479694	0.0184568	0.00919885	NR3C1/ACE/AR	3
GO:1905954	positive regulation of lipid localization	3/68	94/18800	0.00479694	0.0184568	0.00919885	NR1H3/PRKCD/CYP19A1	3
GO:0009749	response to glucose	4/68	189/18800	0.00488282	0.0186032	0.00927184	NR1H4/PPARD/ACE/CASP3	4
GO:0050867	positive regulation of cell activation	6/68	436/18800	0.00489658	0.0186032	0.00927184	TLR9/TLR4/PTPRC/IL2/DPP4/ADA	6
GO:0002313	mature B cell differentiation involved in immune response	2/68	29/18800	0.00491394	0.0186032	0.00927184	IL2/ADA	2
GO:0003298	physiological muscle hypertrophy	2/68	29/18800	0.00491394	0.0186032	0.00927184	PPARA/G6PD	2
GO:0003301	physiological cardiac muscle hypertrophy	2/68	29/18800	0.00491394	0.0186032	0.00927184	PPARA/G6PD	2
GO:0008209	androgen metabolic process	2/68	29/18800	0.00491394	0.0186032	0.00927184	UGT2B7/CYP19A1	2
GO:0010453	regulation of cell fate commitment	2/68	29/18800	0.00491394	0.0186032	0.00927184	FGF2/AR	2
GO:0055022	negative regulation of cardiac muscle tissue growth	2/68	29/18800	0.00491394	0.0186032	0.00927184	PPARA/G6PD	2
GO:0061049	cell growth involved in cardiac muscle cell development	2/68	29/18800	0.00491394	0.0186032	0.00927184	PPARA/G6PD	2
GO:0061117	negative regulation of heart growth	2/68	29/18800	0.00491394	0.0186032	0.00927184	PPARA/G6PD	2
GO:0097421	liver regeneration	2/68	29/18800	0.00491394	0.0186032	0.00927184	GLI1/CPT1A	2
GO:0099625	ventricular cardiac muscle cell membrane repolarization	2/68	29/18800	0.00491394	0.0186032	0.00927184	KCNH2/CACNA2D1	2
GO:0043502	regulation of muscle adaptation	3/68	95/18800	0.00494067	0.0186296	0.00928499	PRKCA/PPARA/G6PD	3
GO:0072163	mesonephric epithelium development	3/68	95/18800	0.00494067	0.0186296	0.00928499	VEGFA/FGF2/FGF1	3
GO:0072164	mesonephric tubule development	3/68	95/18800	0.00494067	0.0186296	0.00928499	VEGFA/FGF2/FGF1	3
GO:0046390	ribose phosphate biosynthetic process	4/68	191/18800	0.0050672	0.0190813	0.0095101	PYGL/PPARA/G6PD/ADA	4
GO:0003300	cardiac muscle hypertrophy	3/68	96/18800	0.00508699	0.0191303	0.00953454	PRKCA/PPARA/G6PD	3
GO:0032642	regulation of chemokine production	3/68	97/18800	0.0052359	0.0194817	0.00970968	TLR9/NR1H4/TLR4	3
GO:0032755	positive regulation of interleukin-6 production	3/68	97/18800	0.0052359	0.0194817	0.00970968	TLR9/TLR4/STAT3	3
GO:0043279	response to alkaloid	3/68	97/18800	0.0052359	0.0194817	0.00970968	CPT1A/CASP3/BCL2L1	3
GO:2001237	negative regulation of extrinsic apoptotic signaling pathway	3/68	97/18800	0.0052359	0.0194817	0.00970968	LGALS3/BCL2L1/AR	3
GO:0001945	lymph vessel development	2/68	30/18800	0.00525269	0.0194817	0.00970968	VEGFA/KDR	2
GO:0038094	Fc-gamma receptor signaling pathway	2/68	30/18800	0.00525269	0.0194817	0.00970968	PTPRC/PRKCD	2
GO:0060603	mammary gland duct morphogenesis	2/68	30/18800	0.00525269	0.0194817	0.00970968	VDR/AR	2
GO:0086011	membrane repolarization during action potential	2/68	30/18800	0.00525269	0.0194817	0.00970968	KCNH2/CACNA2D1	2
GO:0099623	regulation of cardiac muscle cell membrane repolarization	2/68	30/18800	0.00525269	0.0194817	0.00970968	KCNH2/CACNA2D1	2
GO:1903579	negative regulation of ATP metabolic process	2/68	30/18800	0.00525269	0.0194817	0.00970968	STAT3/PPARA	2
GO:0009746	response to hexose	4/68	193/18800	0.00525621	0.0194817	0.00970968	NR1H4/PPARD/ACE/CASP3	4
GO:0031334	positive regulation of protein-containing complex assembly	4/68	194/18800	0.00535246	0.0198122	0.0098744	VEGFA/TLR4/LGALS3/HSP90AA1	4
GO:0021549	cerebellum development	3/68	98/18800	0.00538741	0.0198122	0.0098744	SSTR2/SSTR1/GLI1	3
GO:0032479	regulation of type I interferon production	3/68	98/18800	0.00538741	0.0198122	0.0098744	TLR9/TLR4/HSP90AA1	3
GO:0032602	chemokine production	3/68	98/18800	0.00538741	0.0198122	0.0098744	TLR9/NR1H4/TLR4	3
GO:0032606	type I interferon production	3/68	98/18800	0.00538741	0.0198122	0.0098744	TLR9/TLR4/HSP90AA1	3
GO:1904063	negative regulation of cation transmembrane transport	3/68	98/18800	0.00538741	0.0198122	0.0098744	TLR9/MMP9/KCNH2	3
GO:0072001	renal system development	5/68	312/18800	0.00541572	0.0198904	0.00991339	VEGFA/MMP9/FGF2/FGF1/ACE	5
GO:0001823	mesonephros development	3/68	99/18800	0.00554155	0.020299	0.010117	VEGFA/FGF2/FGF1	3
GO:0014897	striated muscle hypertrophy	3/68	99/18800	0.00554155	0.020299	0.010117	PRKCA/PPARA/G6PD	3
GO:0042594	response to starvation	4/68	196/18800	0.0055485	0.020299	0.010117	SSTR2/SSTR1/SLC2A1/PPARA	4
GO:0001782	B cell homeostasis	2/68	31/18800	0.0056019	0.0203889	0.0101618	CASP3/ADA	2
GO:0045577	regulation of B cell differentiation	2/68	31/18800	0.0056019	0.0203889	0.0101618	TLR9/IL2	2
GO:0150117	positive regulation of cell-substrate junction organization	2/68	31/18800	0.0056019	0.0203889	0.0101618	VEGFA/KDR	2
GO:1902751	positive regulation of cell cycle G2/M phase transition	2/68	31/18800	0.0056019	0.0203889	0.0101618	CDC25A/CDK1	2
GO:0031331	positive regulation of cellular catabolic process	6/68	449/18800	0.00563715	0.0204908	0.0102126	PTPN1/PRKCD/PPARA/KDR/HSP90AA1/CPT1A	6
GO:0046394	carboxylic acid biosynthetic process	5/68	316/18800	0.00571089	0.0207322	0.0103329	NR1H3/NR1H4/ABCB11/CYP2D6/CES1	5
GO:0032872	regulation of stress-activated MAPK cascade	4/68	198/18800	0.0057493	0.0208449	0.0103891	TLR9/HDAC3/VEGFA/TLR4	4
GO:0023061	signal release	6/68	451/18800	0.00575799	0.0208497	0.0103915	NR1H4/PRKCB/PPARD/HTR2C/CYP19A1/CPT1A	6
GO:0014896	muscle hypertrophy	3/68	101/18800	0.00585773	0.0211745	0.0105533	PRKCA/PPARA/G6PD	3
GO:0016053	organic acid biosynthetic process	5/68	318/18800	0.00586266	0.0211745	0.0105533	NR1H3/NR1H4/ABCB11/CYP2D6/CES1	5
GO:0007179	transforming growth factor beta receptor signaling pathway	4/68	200/18800	0.00595489	0.0213136	0.0106227	STAT3/PPARA/PIN1/JUN	4
GO:0034284	response to monosaccharide	4/68	200/18800	0.00595489	0.0213136	0.0106227	NR1H4/PPARD/ACE/CASP3	4
GO:0006026	aminoglycan catabolic process	2/68	32/18800	0.00596148	0.0213136	0.0106227	FUCA1/FGF2	2
GO:0010669	epithelial structure maintenance	2/68	32/18800	0.00596148	0.0213136	0.0106227	TLR9/TLR4	2
GO:0010743	regulation of macrophage derived foam cell differentiation	2/68	32/18800	0.00596148	0.0213136	0.0106227	NR1H3/PPARA	2
GO:0030947	regulation of vascular endothelial growth factor receptor signaling pathway	2/68	32/18800	0.00596148	0.0213136	0.0106227	PTPN1/PRKCB	2
GO:0045684	positive regulation of epidermis development	2/68	32/18800	0.00596148	0.0213136	0.0106227	VDR/PPARD	2
GO:1902235	regulation of endoplasmic reticulum stress-induced intrinsic apoptotic signaling pathway	2/68	32/18800	0.00596148	0.0213136	0.0106227	PTPN1/BCL2L1	2
GO:2001243	negative regulation of intrinsic apoptotic signaling pathway	3/68	102/18800	0.00601979	0.0214949	0.0107131	PTPN1/MMP9/BCL2L1	3
GO:0006006	glucose metabolic process	4/68	201/18800	0.00605951	0.021528	0.0107295	PPARD/PPARA/G6PD/CPT1A	4
GO:0009612	response to mechanical stimulus	4/68	201/18800	0.00605951	0.021528	0.0107295	TLR4/SLC2A1/MMP2/JUN	4
GO:0070302	regulation of stress-activated protein kinase signaling cascade	4/68	201/18800	0.00605951	0.021528	0.0107295	TLR9/HDAC3/VEGFA/TLR4	4
GO:1901888	regulation of cell junction assembly	4/68	201/18800	0.00605951	0.021528	0.0107295	GPBAR1/VEGFA/KDR/ACE	4
GO:0002443	leukocyte mediated immunity	6/68	457/18800	0.00613193	0.0217579	0.0108442	TLR4/PTPRC/PRKCD/IL2/F2/ACE	6
GO:1903076	regulation of protein localization to plasma membrane	3/68	103/18800	0.00618452	0.0219171	0.0109235	LGALS3/BCL2L1/AR	3
GO:0001662	behavioral fear response	2/68	33/18800	0.00633135	0.0222593	0.011094	HTR2C/DPP4	2
GO:0001893	maternal placenta development	2/68	33/18800	0.00633135	0.0222593	0.011094	VDR/PPARD	2
GO:0002431	Fc receptor mediated stimulatory signaling pathway	2/68	33/18800	0.00633135	0.0222593	0.011094	PTPRC/PRKCD	2
GO:0045940	positive regulation of steroid metabolic process	2/68	33/18800	0.00633135	0.0222593	0.011094	FGF1/CES1	2
GO:0055094	response to lipoprotein particle	2/68	33/18800	0.00633135	0.0222593	0.011094	TLR4/CES1	2
GO:0070229	negative regulation of lymphocyte apoptotic process	2/68	33/18800	0.00633135	0.0222593	0.011094	IL2/ADA	2
GO:0014812	muscle cell migration	3/68	104/18800	0.00635193	0.0222593	0.011094	TLR4/PPARD/ACE	3
GO:0034766	negative regulation of ion transmembrane transport	3/68	104/18800	0.00635193	0.0222593	0.011094	TLR9/MMP9/KCNH2	3
GO:0046822	regulation of nucleocytoplasmic transport	3/68	104/18800	0.00635193	0.0222593	0.011094	HDAC3/PRKCD/CDK1	3
GO:0042098	T cell proliferation	4/68	204/18800	0.0063807	0.0223324	0.0111305	PTPRC/LGALS3/IL2/CASP3	4
GO:0007623	circadian rhythm	4/68	205/18800	0.00649023	0.0226597	0.0112936	NR1H3/HDAC3/PPARA/CDK1	4
GO:0032869	cellular response to insulin stimulus	4/68	205/18800	0.00649023	0.0226597	0.0112936	NR1H4/PTPN1/PRKCD/PRKCB	4
GO:0002027	regulation of heart rate	3/68	105/18800	0.00652203	0.0226867	0.0113071	KCNH2/CACNA2D1/ADA	3
GO:0046425	regulation of receptor signaling pathway via JAK-STAT	3/68	105/18800	0.00652203	0.0226867	0.0113071	PTPRC/PPP2CA/F2	3
GO:0046634	regulation of alpha-beta T cell activation	3/68	105/18800	0.00652203	0.0226867	0.0113071	PTPRC/IL2/ADA	3
GO:0002768	immune response-regulating cell surface receptor signaling pathway	5/68	328/18800	0.00666459	0.0231518	0.0115388	PTPRC/PRKCD/PRKCB/LGALS3/ADA	5
GO:0062207	regulation of pattern recognition receptor signaling pathway	3/68	106/18800	0.00669483	0.0231518	0.0115388	TLR9/NR1H3/TLR4	3
GO:0002209	behavioral defense response	2/68	34/18800	0.00671144	0.0231518	0.0115388	HTR2C/DPP4	2
GO:0002335	mature B cell differentiation	2/68	34/18800	0.00671144	0.0231518	0.0115388	IL2/ADA	2
GO:0016486	peptide hormone processing	2/68	34/18800	0.00671144	0.0231518	0.0115388	DPP4/ACE	2
GO:0070232	regulation of T cell apoptotic process	2/68	34/18800	0.00671144	0.0231518	0.0115388	LGALS3/ADA	2
GO:0043523	regulation of neuron apoptotic process	4/68	207/18800	0.00671303	0.0231518	0.0115388	JUN/G6PD/CASP3/BCL2L1	4
GO:0030100	regulation of endocytosis	4/68	208/18800	0.00682631	0.0235138	0.0117193	NR1H3/VEGFA/PTPN1/LGALS3	4
GO:0022037	metencephalon development	3/68	107/18800	0.00687034	0.0236079	0.0117662	SSTR2/SSTR1/GLI1	3
GO:0045621	positive regulation of lymphocyte differentiation	3/68	107/18800	0.00687034	0.0236079	0.0117662	PTPRC/IL2/ADA	3
GO:0001569	branching involved in blood vessel morphogenesis	2/68	35/18800	0.00710167	0.024197	0.0120598	VEGFA/KDR	2
GO:0002446	neutrophil mediated immunity	2/68	35/18800	0.00710167	0.024197	0.0120598	F2/ACE	2
GO:0010614	negative regulation of cardiac muscle hypertrophy	2/68	35/18800	0.00710167	0.024197	0.0120598	PPARA/G6PD	2
GO:0033280	response to vitamin D	2/68	35/18800	0.00710167	0.024197	0.0120598	VDR/TYR	2
GO:0034110	regulation of homotypic cell-cell adhesion	2/68	35/18800	0.00710167	0.024197	0.0120598	PRKCD/PRKCA	2
GO:0071398	cellular response to fatty acid	2/68	35/18800	0.00710167	0.024197	0.0120598	NR1H4/CPT1A	2
GO:1901658	glycosyl compound catabolic process	2/68	35/18800	0.00710167	0.024197	0.0120598	FUCA1/ADA	2
GO:0008016	regulation of heart contraction	4/68	211/18800	0.00717375	0.0243839	0.0121529	KCNH2/IL2/CACNA2D1/ADA	4
GO:0048863	stem cell differentiation	4/68	211/18800	0.00717375	0.0243839	0.0121529	STAT3/PTPRC/FGF2/ACE	4
GO:0031669	cellular response to nutrient levels	4/68	213/18800	0.00741177	0.0251374	0.0125285	NR1H4/VDR/SLC2A1/PPARA	4
GO:0002824	positive regulation of adaptive immune response based on somatic recombination of immune receptors built from immunoglobulin superfamily domains	3/68	110/18800	0.00741324	0.0251374	0.0125285	PTPRC/IL2/ADA	3
GO:0030224	monocyte differentiation	2/68	36/18800	0.00750196	0.0252266	0.0125729	VEGFA/JUN	2
GO:0043368	positive T cell selection	2/68	36/18800	0.00750196	0.0252266	0.0125729	STAT3/PTPRC	2
GO:0046466	membrane lipid catabolic process	2/68	36/18800	0.00750196	0.0252266	0.0125729	PRKCD/FUCA1	2
GO:0071312	cellular response to alkaloid	2/68	36/18800	0.00750196	0.0252266	0.0125729	CASP3/BCL2L1	2
GO:0071402	cellular response to lipoprotein particle stimulus	2/68	36/18800	0.00750196	0.0252266	0.0125729	TLR4/CES1	2
GO:0086010	membrane depolarization during action potential	2/68	36/18800	0.00750196	0.0252266	0.0125729	KCNH2/CACNA2D1	2
GO:0140448	signaling receptor ligand precursor processing	2/68	36/18800	0.00750196	0.0252266	0.0125729	DPP4/ACE	2
GO:0046632	alpha-beta T cell differentiation	3/68	111/18800	0.00759969	0.0254946	0.0127065	STAT3/IL2/ADA	3
GO:0072009	nephron epithelium development	3/68	111/18800	0.00759969	0.0254946	0.0127065	VEGFA/FGF2/FGF1	3
GO:0030258	lipid modification	4/68	216/18800	0.00777849	0.0260635	0.01299	ABCB11/PPARD/PPARA/CPT1A	4
GO:0002698	negative regulation of immune effector process	3/68	112/18800	0.00778891	0.0260675	0.012992	PTPRC/LGALS3/IL2	3
GO:0014741	negative regulation of muscle hypertrophy	2/68	37/18800	0.00791224	0.0262627	0.0130893	PPARA/G6PD	2
GO:0032094	response to food	2/68	37/18800	0.00791224	0.0262627	0.0130893	PPARA/G6PD	2
GO:0042596	fear response	2/68	37/18800	0.00791224	0.0262627	0.0130893	HTR2C/DPP4	2
GO:0046621	negative regulation of organ growth	2/68	37/18800	0.00791224	0.0262627	0.0130893	PPARA/G6PD	2
GO:0048009	insulin-like growth factor receptor signaling pathway	2/68	37/18800	0.00791224	0.0262627	0.0130893	IGF2R/AR	2
GO:0071276	cellular response to cadmium ion	2/68	37/18800	0.00791224	0.0262627	0.0130893	MMP9/JUN	2
GO:0090218	positive regulation of lipid kinase activity	2/68	37/18800	0.00791224	0.0262627	0.0130893	FGF2/F2	2
GO:0051651	maintenance of location in cell	4/68	219/18800	0.008157	0.0270434	0.0134784	PTPRC/HTR2C/FGF2/F2	4
GO:0043200	response to amino acid	3/68	114/18800	0.00817566	0.0270735	0.0134934	MMP2/CASP3/BCL2L1	3
GO:0030072	peptide hormone secretion	4/68	220/18800	0.00828581	0.0274002	0.0136562	NR1H4/PPARD/HTR2C/CPT1A	4
GO:0010742	macrophage derived foam cell differentiation	2/68	38/18800	0.00833244	0.0274002	0.0136562	NR1H3/PPARA	2
GO:0032965	regulation of collagen biosynthetic process	2/68	38/18800	0.00833244	0.0274002	0.0136562	PPARD/F2	2
GO:0045191	regulation of isotype switching	2/68	38/18800	0.00833244	0.0274002	0.0136562	PTPRC/IL2	2
GO:0048246	macrophage chemotaxis	2/68	38/18800	0.00833244	0.0274002	0.0136562	LGALS3/CYP19A1	2
GO:0060416	response to growth hormone	2/68	38/18800	0.00833244	0.0274002	0.0136562	STAT3/PTPN1	2
GO:0002821	positive regulation of adaptive immune response	3/68	115/18800	0.00837321	0.0274703	0.0136912	PTPRC/IL2/ADA	3
GO:0030518	intracellular steroid hormone receptor signaling pathway	3/68	115/18800	0.00837321	0.0274703	0.0136912	NR3C1/ESR2/AR	3
GO:0002286	T cell activation involved in immune response	3/68	116/18800	0.00857356	0.0280625	0.0139864	STAT3/LGALS3/IL2	3
GO:1904892	regulation of receptor signaling pathway via STAT	3/68	116/18800	0.00857356	0.0280625	0.0139864	PTPRC/PPP2CA/F2	3
GO:0050870	positive regulation of T cell activation	4/68	223/18800	0.00868025	0.028334	0.0141216	PTPRC/IL2/DPP4/ADA	4
GO:0032941	secretion by tissue	2/68	39/18800	0.00876247	0.028334	0.0141216	NR1H3/ADA	2
GO:0043029	T cell homeostasis	2/68	39/18800	0.00876247	0.028334	0.0141216	IL2/CASP3	2
GO:0051154	negative regulation of striated muscle cell differentiation	2/68	39/18800	0.00876247	0.028334	0.0141216	PPARA/G6PD	2
GO:0060306	regulation of membrane repolarization	2/68	39/18800	0.00876247	0.028334	0.0141216	KCNH2/CACNA2D1	2
GO:0071470	cellular response to osmotic stress	2/68	39/18800	0.00876247	0.028334	0.0141216	SLC2A1/CASP3	2
GO:0086091	regulation of heart rate by cardiac conduction	2/68	39/18800	0.00876247	0.028334	0.0141216	KCNH2/CACNA2D1	2
GO:0090077	foam cell differentiation	2/68	39/18800	0.00876247	0.028334	0.0141216	NR1H3/PPARA	2
GO:1900016	negative regulation of cytokine production involved in inflammatory response	2/68	39/18800	0.00876247	0.028334	0.0141216	PPARA/F2	2
GO:0006720	isoprenoid metabolic process	3/68	117/18800	0.00877672	0.028334	0.0141216	PPARD/HMGCR/CYP2D6	3
GO:0015718	monocarboxylic acid transport	3/68	117/18800	0.00877672	0.028334	0.0141216	ABCB11/ACE/CES1	3
GO:0045446	endothelial cell differentiation	3/68	117/18800	0.00877672	0.028334	0.0141216	HPSE/VEGFA/KDR	3
GO:0002831	regulation of response to biotic stimulus	5/68	351/18800	0.00879624	0.0283646	0.0141369	NR1H3/TLR4/PTPN1/PRKCA/HSP90AA1	5
GO:0033157	regulation of intracellular protein transport	4/68	224/18800	0.00881441	0.0283908	0.01415	HDAC3/PTPN1/PRKCD/CDK1	4
GO:0016570	histone modification	6/68	494/18800	0.00884173	0.0284141	0.0141616	NR1H4/VEGFA/PRKCD/PRKCB/PRKCA/CDK1	6
GO:0044089	positive regulation of cellular component biogenesis	6/68	494/18800	0.00884173	0.0284141	0.0141616	VEGFA/TLR4/PRKCA/LGALS3/KDR/HSP90AA1	6
GO:0002790	peptide secretion	4/68	225/18800	0.00894994	0.0287292	0.0143186	NR1H4/PPARD/HTR2C/CPT1A	4
GO:0043500	muscle adaptation	3/68	118/18800	0.00898269	0.028769	0.0143385	PRKCA/PPARA/G6PD	3
GO:1904019	epithelial cell apoptotic process	3/68	118/18800	0.00898269	0.028769	0.0143385	PPARA/KDR/BCL2L1	3
GO:0002697	regulation of immune effector process	5/68	353/18800	0.00900149	0.0287966	0.0143522	TLR9/TLR4/PTPRC/LGALS3/IL2	5
GO:0051897	positive regulation of protein kinase B signaling	3/68	119/18800	0.00919148	0.0292734	0.0145898	HPSE/HSP90AA1/FGF2	3
GO:0044275	cellular carbohydrate catabolic process	2/68	40/18800	0.00920227	0.0292734	0.0145898	SI/PYGL	2
GO:0045740	positive regulation of DNA replication	2/68	40/18800	0.00920227	0.0292734	0.0145898	GLI1/CDK1	2
GO:0072538	T-helper 17 type immune response	2/68	40/18800	0.00920227	0.0292734	0.0145898	STAT3/IL2	2
GO:0099622	cardiac muscle cell membrane repolarization	2/68	40/18800	0.00920227	0.0292734	0.0145898	KCNH2/CACNA2D1	2
GO:0048588	developmental cell growth	4/68	227/18800	0.00922506	0.0293129	0.0146095	VEGFA/PPARA/HSP90AA1/G6PD	4
GO:0030203	glycosaminoglycan metabolic process	3/68	120/18800	0.0094031	0.0298451	0.0148748	HPSE/FUCA1/FGF2	3
GO:0097529	myeloid leukocyte migration	4/68	229/18800	0.00950565	0.0301367	0.0150201	VEGFA/LGALS3/DPP4/CYP19A1	4
GO:0002714	positive regulation of B cell mediated immunity	2/68	41/18800	0.00965176	0.0303617	0.0151323	PTPRC/IL2	2
GO:0002891	positive regulation of immunoglobulin mediated immune response	2/68	41/18800	0.00965176	0.0303617	0.0151323	PTPRC/IL2	2
GO:0021983	pituitary gland development	2/68	41/18800	0.00965176	0.0303617	0.0151323	GLI1/FGF2	2
GO:0033574	response to testosterone	2/68	41/18800	0.00965176	0.0303617	0.0151323	CA9/AR	2
GO:0045429	positive regulation of nitric oxide biosynthetic process	2/68	41/18800	0.00965176	0.0303617	0.0151323	TLR4/HSP90AA1	2
GO:0071548	response to dexamethasone	2/68	41/18800	0.00965176	0.0303617	0.0151323	NR3C1/ACE	2
GO:0150077	regulation of neuroinflammatory response	2/68	41/18800	0.00965176	0.0303617	0.0151323	PTPRC/MMP9	2
GO:0045088	regulation of innate immune response	4/68	231/18800	0.00979176	0.0307679	0.0153347	NR1H3/TLR4/PTPN1/HSP90AA1	4
GO:0046887	positive regulation of hormone secretion	3/68	122/18800	0.00983487	0.030869	0.0153851	NR1H4/PPARD/CYP19A1	3
GO:0002244	hematopoietic progenitor cell differentiation	3/68	123/18800	0.010055	0.031456	0.0156777	PTPRC/KDR/ACE	3
GO:1901989	positive regulation of cell cycle phase transition	3/68	123/18800	0.010055	0.031456	0.0156777	GLI1/CDC25A/CDK1	3
GO:0031670	cellular response to nutrient	2/68	42/18800	0.0101109	0.031456	0.0156777	NR1H4/VDR	2
GO:0032689	negative regulation of interferon-gamma production	2/68	42/18800	0.0101109	0.031456	0.0156777	NR1H4/TLR4	2
GO:0032735	positive regulation of interleukin-12 production	2/68	42/18800	0.0101109	0.031456	0.0156777	TLR9/TLR4	2
GO:0055090	acylglycerol homeostasis	2/68	42/18800	0.0101109	0.031456	0.0156777	NR1H3/NR1H4	2
GO:0070328	triglyceride homeostasis	2/68	42/18800	0.0101109	0.031456	0.0156777	NR1H3/NR1H4	2
GO:0071763	nuclear membrane organization	2/68	42/18800	0.0101109	0.031456	0.0156777	PRKCB/PRKCA	2
GO:0031589	cell-substrate adhesion	5/68	364/18800	0.0101901	0.0316328	0.0157658	HPSE/VEGFA/PPARD/PLG/KDR	5
GO:0042742	defense response to bacterium	5/68	364/18800	0.0101901	0.0316328	0.0157658	TLR9/NR1H4/TLR4/PRKCD/F2	5
GO:0002688	regulation of leukocyte chemotaxis	3/68	124/18800	0.010278	0.0318361	0.0158671	VEGFA/DPP4/CYP19A1	3
GO:1904375	regulation of protein localization to cell periphery	3/68	124/18800	0.010278	0.0318361	0.0158671	LGALS3/BCL2L1/AR	3
GO:0050868	negative regulation of T cell activation	3/68	125/18800	0.0105039	0.0325001	0.0161981	LGALS3/IL2/CASP3	3
GO:0030595	leukocyte chemotaxis	4/68	236/18800	0.0105314	0.0325496	0.0162227	VEGFA/LGALS3/DPP4/CYP19A1	4
GO:0010712	regulation of collagen metabolic process	2/68	43/18800	0.0105795	0.0325913	0.0162435	PPARD/F2	2
GO:0043507	positive regulation of JUN kinase activity	2/68	43/18800	0.0105795	0.0325913	0.0162435	TLR9/PTPN1	2
GO:1904407	positive regulation of nitric oxide metabolic process	2/68	43/18800	0.0105795	0.0325913	0.0162435	TLR4/HSP90AA1	2
GO:0007178	transmembrane receptor protein serine/threonine kinase signaling pathway	5/68	368/18800	0.0106478	0.0327661	0.0163306	STAT3/PPARA/PIN1/KDR/JUN	5
GO:0046395	carboxylic acid catabolic process	4/68	238/18800	0.0108372	0.0333126	0.016603	ABCB11/PPARD/PPARA/CPT1A	4
GO:0050852	T cell receptor signaling pathway	3/68	127/18800	0.0109643	0.0336668	0.0167795	PTPRC/LGALS3/ADA	3
GO:0007595	lactation	2/68	44/18800	0.0110576	0.0338065	0.0168491	VEGFA/VDR	2
GO:0021762	substantia nigra development	2/68	44/18800	0.0110576	0.0338065	0.0168491	G6PD/FGF2	2
GO:0050856	regulation of T cell receptor signaling pathway	2/68	44/18800	0.0110576	0.0338065	0.0168491	LGALS3/ADA	2
GO:0060443	mammary gland morphogenesis	2/68	44/18800	0.0110576	0.0338065	0.0168491	VDR/AR	2
GO:0045931	positive regulation of mitotic cell cycle	3/68	128/18800	0.0111989	0.0341644	0.0170275	PRKCA/CDC25A/CDK1	3
GO:0050714	positive regulation of protein secretion	3/68	128/18800	0.0111989	0.0341644	0.0170275	NR1H4/TLR4/PPARD	3
GO:0051402	neuron apoptotic process	4/68	241/18800	0.0113065	0.0344555	0.0171726	JUN/G6PD/CASP3/BCL2L1	4
GO:0032612	interleukin-1 production	3/68	129/18800	0.0114363	0.0347761	0.0173324	NR1H4/TLR4/STAT3	3
GO:0032652	regulation of interleukin-1 production	3/68	129/18800	0.0114363	0.0347761	0.0173324	NR1H4/TLR4/STAT3	3
GO:0016054	organic acid catabolic process	4/68	242/18800	0.0114658	0.0348284	0.0173585	ABCB11/PPARD/PPARA/CPT1A	4
GO:0001754	eye photoreceptor cell differentiation	2/68	45/18800	0.0115451	0.0348449	0.0173667	VEGFA/STAT3	2
GO:0006110	regulation of glycolytic process	2/68	45/18800	0.0115451	0.0348449	0.0173667	STAT3/PPARA	2
GO:0010677	negative regulation of cellular carbohydrate metabolic process	2/68	45/18800	0.0115451	0.0348449	0.0173667	STAT3/PPARA	2
GO:0046006	regulation of activated T cell proliferation	2/68	45/18800	0.0115451	0.0348449	0.0173667	IL2/CASP3	2
GO:0060612	adipose tissue development	2/68	45/18800	0.0115451	0.0348449	0.0173667	NR1H4/PPARD	2
GO:1904646	cellular response to amyloid-beta	2/68	45/18800	0.0115451	0.0348449	0.0173667	TLR4/CACNA2D1	2
GO:0044282	small molecule catabolic process	5/68	376/18800	0.0116054	0.0349895	0.0174388	ABCB11/PPARD/PPARA/CPT1A/ADA	5
GO:0050851	antigen receptor-mediated signaling pathway	4/68	244/18800	0.0117887	0.0355043	0.0176953	PTPRC/PRKCB/LGALS3/ADA	4
GO:0006022	aminoglycan metabolic process	3/68	131/18800	0.0119198	0.0358228	0.0178541	HPSE/FUCA1/FGF2	3
GO:0006275	regulation of DNA replication	3/68	131/18800	0.0119198	0.0358228	0.0178541	PPP2CA/GLI1/CDK1	3
GO:0051403	stress-activated MAPK cascade	4/68	245/18800	0.0119524	0.0358445	0.0178649	TLR9/HDAC3/VEGFA/TLR4	4
GO:1903039	positive regulation of leukocyte cell-cell adhesion	4/68	245/18800	0.0119524	0.0358445	0.0178649	PTPRC/IL2/DPP4/ADA	4
GO:0001654	eye development	5/68	379/18800	0.0119792	0.035887	0.017886	VEGFA/STAT3/KDR/JUN/FGF2	5
GO:0035987	endodermal cell differentiation	2/68	46/18800	0.012042	0.0359606	0.0179228	MMP9/MMP2	2
GO:0048806	genitalia development	2/68	46/18800	0.012042	0.0359606	0.0179228	CYP19A1/AR	2
GO:0090199	regulation of release of cytochrome c from mitochondria	2/68	46/18800	0.012042	0.0359606	0.0179228	MMP9/BCL2L1	2
GO:0071695	anatomical structure maturation	4/68	246/18800	0.0121175	0.036148	0.0180161	VEGFA/MMP2/KDR/G6PD	4
GO:0032874	positive regulation of stress-activated MAPK cascade	3/68	132/18800	0.012166	0.0362162	0.0180501	TLR9/VEGFA/TLR4	3
GO:0071333	cellular response to glucose stimulus	3/68	132/18800	0.012166	0.0362162	0.0180501	NR1H4/PPARD/ACE	3
GO:0030098	lymphocyte differentiation	5/68	382/18800	0.0123612	0.0367586	0.0183205	TLR9/STAT3/PTPRC/IL2/ADA	5
GO:0002699	positive regulation of immune effector process	4/68	248/18800	0.0124521	0.036773	0.0183277	TLR9/TLR4/PTPRC/IL2	4
GO:0015850	organic hydroxy compound transport	4/68	248/18800	0.0124521	0.036773	0.0183277	NR1H3/ABCB11/CYP19A1/CES1	4
GO:0150063	visual system development	5/68	383/18800	0.0124903	0.036773	0.0183277	VEGFA/STAT3/KDR/JUN/FGF2	5
GO:0001774	microglial cell activation	2/68	47/18800	0.0125481	0.036773	0.0183277	PTPRC/JUN	2
GO:0032365	intracellular lipid transport	2/68	47/18800	0.0125481	0.036773	0.0183277	CPT1A/CES1	2
GO:0032964	collagen biosynthetic process	2/68	47/18800	0.0125481	0.036773	0.0183277	PPARD/F2	2
GO:0043616	keratinocyte proliferation	2/68	47/18800	0.0125481	0.036773	0.0183277	VDR/PPARD	2
GO:0043618	regulation of transcription from RNA polymerase II promoter in response to stress	2/68	47/18800	0.0125481	0.036773	0.0183277	VEGFA/JUN	2
GO:0046717	acid secretion	2/68	47/18800	0.0125481	0.036773	0.0183277	ABCB11/CES1	2
GO:0090279	regulation of calcium ion import	2/68	47/18800	0.0125481	0.036773	0.0183277	LGALS3/ACE	2
GO:0101023	vascular endothelial cell proliferation	2/68	47/18800	0.0125481	0.036773	0.0183277	STAT3/FGF2	2
GO:0120163	negative regulation of cold-induced thermogenesis	2/68	47/18800	0.0125481	0.036773	0.0183277	NR1H3/TLR4	2
GO:1905562	regulation of vascular endothelial cell proliferation	2/68	47/18800	0.0125481	0.036773	0.0183277	STAT3/FGF2	2
GO:2000378	negative regulation of reactive oxygen species metabolic process	2/68	47/18800	0.0125481	0.036773	0.0183277	PPARA/G6PD	2
GO:0015833	peptide transport	4/68	249/18800	0.0126216	0.0369502	0.018416	NR1H4/PPARD/HTR2C/CPT1A	4
GO:0043467	regulation of generation of precursor metabolites and energy	3/68	134/18800	0.012667	0.0369683	0.018425	STAT3/PPARA/CDK1	3
GO:0070304	positive regulation of stress-activated protein kinase signaling cascade	3/68	134/18800	0.012667	0.0369683	0.018425	TLR9/VEGFA/TLR4	3
GO:0071331	cellular response to hexose stimulus	3/68	134/18800	0.012667	0.0369683	0.018425	NR1H4/PPARD/ACE	3
GO:0001701	in utero embryonic development	5/68	387/18800	0.0130161	0.0378129	0.0188459	VEGFA/PLG/BCL2L1/AR/ADA	5
GO:0042692	muscle cell differentiation	5/68	387/18800	0.0130161	0.0378129	0.0188459	VEGFA/PPARA/G6PD/CDK1/CASP3	5
GO:0033628	regulation of cell adhesion mediated by integrin	2/68	48/18800	0.0130634	0.0378129	0.0188459	DPP4/ADA	2
GO:0050798	activated T cell proliferation	2/68	48/18800	0.0130634	0.0378129	0.0188459	IL2/CASP3	2
GO:0061028	establishment of endothelial barrier	2/68	48/18800	0.0130634	0.0378129	0.0188459	HPSE/VEGFA	2
GO:1902003	regulation of amyloid-beta formation	2/68	48/18800	0.0130634	0.0378129	0.0188459	PIN1/CASP3	2
GO:1903426	regulation of reactive oxygen species biosynthetic process	2/68	48/18800	0.0130634	0.0378129	0.0188459	TLR4/PPARA	2
GO:1903587	regulation of blood vessel endothelial cell proliferation involved in sprouting angiogenesis	2/68	48/18800	0.0130634	0.0378129	0.0188459	VEGFA/FGF2	2
GO:0031098	stress-activated protein kinase signaling cascade	4/68	252/18800	0.013139	0.0379929	0.0189357	TLR9/HDAC3/VEGFA/TLR4	4
GO:0071326	cellular response to monosaccharide stimulus	3/68	136/18800	0.0131797	0.0380718	0.018975	NR1H4/PPARD/ACE	3
GO:0048880	sensory system development	5/68	389/18800	0.0132845	0.0383353	0.0191063	VEGFA/STAT3/KDR/JUN/FGF2	5
GO:0045017	glycerolipid biosynthetic process	4/68	253/18800	0.0133144	0.0383825	0.0191298	NR1H3/NR1H4/HTR2C/FGF2	4
GO:0034754	cellular hormone metabolic process	3/68	137/18800	0.0134405	0.0387065	0.0192913	UGT2B7/CYP19A1/CYP2D6	3
GO:0043122	regulation of I-kappaB kinase/NF-kappaB signaling	4/68	254/18800	0.0134914	0.0388134	0.0193446	TLR9/NR1H4/TLR4/PRKCB	4
GO:0022602	ovulation cycle process	2/68	49/18800	0.0135877	0.0389717	0.0194235	MMP2/CASP3	2
GO:0045058	T cell selection	2/68	49/18800	0.0135877	0.0389717	0.0194235	STAT3/PTPRC	2
GO:1903793	positive regulation of anion transport	2/68	49/18800	0.0135877	0.0389717	0.0194235	ABCB11/ABCB1	2
GO:0006997	nucleus organization	3/68	138/18800	0.0137042	0.0392262	0.0195503	PRKCB/PRKCA/CDK1	3
GO:0008277	regulation of G protein-coupled receptor signaling pathway	3/68	138/18800	0.0137042	0.0392262	0.0195503	PRKCA/F2/ADA	3
GO:0034976	response to endoplasmic reticulum stress	4/68	257/18800	0.0140311	0.040095	0.0199833	NR1H3/PTPN1/JUN/BCL2L1	4
GO:0002269	leukocyte activation involved in inflammatory response	2/68	50/18800	0.0141212	0.040095	0.0199833	PTPRC/JUN	2
GO:0030857	negative regulation of epithelial cell differentiation	2/68	50/18800	0.0141212	0.040095	0.0199833	VEGFA/MMP9	2
GO:0038084	vascular endothelial growth factor signaling pathway	2/68	50/18800	0.0141212	0.040095	0.0199833	VEGFA/KDR	2
GO:0061178	regulation of insulin secretion involved in cellular response to glucose stimulus	2/68	50/18800	0.0141212	0.040095	0.0199833	NR1H4/PPARD	2
GO:0070231	T cell apoptotic process	2/68	50/18800	0.0141212	0.040095	0.0199833	LGALS3/ADA	2
GO:1902041	regulation of extrinsic apoptotic signaling pathway via death domain receptors	2/68	50/18800	0.0141212	0.040095	0.0199833	LGALS3/BCL2L1	2
GO:2000107	negative regulation of leukocyte apoptotic process	2/68	50/18800	0.0141212	0.040095	0.0199833	IL2/ADA	2
GO:0008654	phospholipid biosynthetic process	4/68	258/18800	0.0142141	0.0402287	0.0200499	NR1H4/PPARD/HTR2C/FGF2	4
GO:0000086	G2/M transition of mitotic cell cycle	3/68	140/18800	0.0142405	0.0402287	0.0200499	ABCB1/CDC25A/CDK1	3
GO:0008584	male gonad development	3/68	140/18800	0.0142405	0.0402287	0.0200499	ACE/BCL2L1/AR	3
GO:0050921	positive regulation of chemotaxis	3/68	140/18800	0.0142405	0.0402287	0.0200499	VEGFA/KDR/FGF2	3
GO:0072073	kidney epithelium development	3/68	140/18800	0.0142405	0.0402287	0.0200499	VEGFA/FGF2/FGF1	3
GO:0046486	glycerolipid metabolic process	5/68	396/18800	0.0142536	0.0402287	0.0200499	NR1H3/NR1H4/HTR2C/FGF2/CPT1A	5
GO:0035296	regulation of tube diameter	3/68	141/18800	0.014513	0.0407981	0.0203338	PPARD/MMP2/ACE	3
GO:0046328	regulation of JNK cascade	3/68	141/18800	0.014513	0.0407981	0.0203338	TLR9/HDAC3/TLR4	3
GO:0046546	development of primary male sexual characteristics	3/68	141/18800	0.014513	0.0407981	0.0203338	ACE/BCL2L1/AR	3
GO:0097746	blood vessel diameter maintenance	3/68	141/18800	0.014513	0.0407981	0.0203338	PPARD/MMP2/ACE	3
GO:0045332	phospholipid translocation	2/68	51/18800	0.0146636	0.041058	0.0204633	PRKCD/ABCB1	2
GO:0045912	negative regulation of carbohydrate metabolic process	2/68	51/18800	0.0146636	0.041058	0.0204633	STAT3/PPARA	2
GO:0060688	regulation of morphogenesis of a branching structure	2/68	51/18800	0.0146636	0.041058	0.0204633	VEGFA/AR	2
GO:0072091	regulation of stem cell proliferation	2/68	51/18800	0.0146636	0.041058	0.0204633	PTPRC/ACE	2
GO:0010212	response to ionizing radiation	3/68	142/18800	0.0147886	0.0412854	0.0205766	PTPRC/CASP3/BCL2L1	3
GO:0032147	activation of protein kinase activity	3/68	142/18800	0.0147886	0.0412854	0.0205766	VEGFA/PRKCD/FGF1	3
GO:0035150	regulation of tube size	3/68	142/18800	0.0147886	0.0412854	0.0205766	PPARD/MMP2/ACE	3
GO:0043254	regulation of protein-containing complex assembly	5/68	401/18800	0.0149743	0.0417626	0.0208145	VEGFA/TLR4/PRKCD/LGALS3/HSP90AA1	5
GO:0061351	neural precursor cell proliferation	3/68	143/18800	0.0150671	0.0418557	0.0208608	VEGFA/GLI1/FGF2	3
GO:0071456	cellular response to hypoxia	3/68	143/18800	0.0150671	0.0418557	0.0208608	EGLN1/VEGFA/PPARD	3
GO:0030217	T cell differentiation	4/68	263/18800	0.0151515	0.0418557	0.0208608	STAT3/PTPRC/IL2/ADA	4
GO:0032412	regulation of ion transmembrane transporter activity	4/68	263/18800	0.0151515	0.0418557	0.0208608	TLR9/ABCB1/MMP9/CACNA2D1	4
GO:0002204	somatic recombination of immunoglobulin genes involved in immune response	2/68	52/18800	0.0152149	0.0418557	0.0208608	PTPRC/IL2	2
GO:0002208	somatic diversification of immunoglobulins involved in immune response	2/68	52/18800	0.0152149	0.0418557	0.0208608	PTPRC/IL2	2
GO:0007215	glutamate receptor signaling pathway	2/68	52/18800	0.0152149	0.0418557	0.0208608	SSTR1/GRM8	2
GO:0010874	regulation of cholesterol efflux	2/68	52/18800	0.0152149	0.0418557	0.0208608	NR1H3/CES1	2
GO:0031103	axon regeneration	2/68	52/18800	0.0152149	0.0418557	0.0208608	MMP2/JUN	2
GO:0038093	Fc receptor signaling pathway	2/68	52/18800	0.0152149	0.0418557	0.0208608	PTPRC/PRKCD	2
GO:0045190	isotype switching	2/68	52/18800	0.0152149	0.0418557	0.0208608	PTPRC/IL2	2
GO:0048013	ephrin receptor signaling pathway	2/68	52/18800	0.0152149	0.0418557	0.0208608	MMP9/MMP2	2
GO:0086009	membrane repolarization	2/68	52/18800	0.0152149	0.0418557	0.0208608	KCNH2/CACNA2D1	2
GO:1904036	negative regulation of epithelial cell apoptotic process	2/68	52/18800	0.0152149	0.0418557	0.0208608	PPARA/KDR	2
GO:0072006	nephron development	3/68	145/18800	0.0156329	0.042964	0.0214132	VEGFA/FGF2/FGF1	3
GO:0090596	sensory organ morphogenesis	4/68	266/18800	0.0157324	0.0431953	0.0215285	VEGFA/STAT3/KDR/FGF2	4
GO:0043620	regulation of DNA-templated transcription in response to stress	2/68	53/18800	0.015775	0.0432284	0.021545	VEGFA/JUN	2
GO:0071385	cellular response to glucocorticoid stimulus	2/68	53/18800	0.015775	0.0432284	0.021545	SSTR2/NR3C1	2
GO:0050796	regulation of insulin secretion	3/68	147/18800	0.0162107	0.0443793	0.0221186	NR1H4/PPARD/CPT1A	3
GO:0002823	negative regulation of adaptive immune response based on somatic recombination of immune receptors built from immunoglobulin superfamily domains	2/68	54/18800	0.0163439	0.0445714	0.0222143	PTPRC/IL2	2
GO:0030520	intracellular estrogen receptor signaling pathway	2/68	54/18800	0.0163439	0.0445714	0.0222143	ESR2/AR	2
GO:0061900	glial cell activation	2/68	54/18800	0.0163439	0.0445714	0.0222143	PTPRC/JUN	2
GO:0086002	cardiac muscle cell action potential involved in contraction	2/68	54/18800	0.0163439	0.0445714	0.0222143	KCNH2/CACNA2D1	2
GO:0010821	regulation of mitochondrion organization	3/68	148/18800	0.016504	0.0449648	0.0224104	MMP9/KDR/BCL2L1	3
GO:0001706	endoderm formation	2/68	55/18800	0.0169215	0.0457494	0.0228015	MMP9/MMP2	2
GO:0001954	positive regulation of cell-matrix adhesion	2/68	55/18800	0.0169215	0.0457494	0.0228015	VEGFA/KDR	2
GO:0002043	blood vessel endothelial cell proliferation involved in sprouting angiogenesis	2/68	55/18800	0.0169215	0.0457494	0.0228015	VEGFA/FGF2	2
GO:0043470	regulation of carbohydrate catabolic process	2/68	55/18800	0.0169215	0.0457494	0.0228015	STAT3/PPARA	2
GO:0048008	platelet-derived growth factor receptor signaling pathway	2/68	55/18800	0.0169215	0.0457494	0.0228015	VEGFA/PTPN1	2
GO:0061098	positive regulation of protein tyrosine kinase activity	2/68	55/18800	0.0169215	0.0457494	0.0228015	PTPN1/ACE	2
GO:1902991	regulation of amyloid precursor protein catabolic process	2/68	55/18800	0.0169215	0.0457494	0.0228015	PIN1/CASP3	2
GO:1905517	macrophage migration	2/68	55/18800	0.0169215	0.0457494	0.0228015	LGALS3/CYP19A1	2
GO:0022898	regulation of transmembrane transporter activity	4/68	273/18800	0.0171419	0.0463012	0.0230765	TLR9/ABCB1/MMP9/CACNA2D1	4
GO:1903532	positive regulation of secretion by cell	4/68	274/18800	0.0173495	0.0468173	0.0233337	NR1H4/TLR4/PPARD/CYP19A1	4
GO:0008360	regulation of cell shape	3/68	151/18800	0.017402	0.0468248	0.0233374	VEGFA/KDR/F2	3
GO:0036294	cellular response to decreased oxygen levels	3/68	151/18800	0.017402	0.0468248	0.0233374	EGLN1/VEGFA/PPARD	3
GO:0045580	regulation of T cell differentiation	3/68	151/18800	0.017402	0.0468248	0.0233374	PTPRC/IL2/ADA	3
GO:0001836	release of cytochrome c from mitochondria	2/68	56/18800	0.0175077	0.0468417	0.0233459	MMP9/BCL2L1	2
GO:0010332	response to gamma radiation	2/68	56/18800	0.0175077	0.0468417	0.0233459	PTPRC/BCL2L1	2
GO:0018208	peptidyl-proline modification	2/68	56/18800	0.0175077	0.0468417	0.0233459	EGLN1/PIN1	2
GO:0034204	lipid translocation	2/68	56/18800	0.0175077	0.0468417	0.0233459	PRKCD/ABCB1	2
GO:0034205	amyloid-beta formation	2/68	56/18800	0.0175077	0.0468417	0.0233459	PIN1/CASP3	2
GO:0045806	negative regulation of endocytosis	2/68	56/18800	0.0175077	0.0468417	0.0233459	NR1H3/LGALS3	2
GO:0016032	viral process	5/68	418/18800	0.0176075	0.0470642	0.0234568	PPARA/JUN/IGF2R/CDK1/BCL2L1	5
GO:0035148	tube formation	3/68	152/18800	0.0177073	0.0472417	0.0235452	VEGFA/FGF2/CASP3	3
GO:1905039	carboxylic acid transmembrane transport	3/68	152/18800	0.0177073	0.0472417	0.0235452	SLC2A1/ABCB1/CPT1A	3
GO:1903825	organic acid transmembrane transport	3/68	153/18800	0.0180156	0.0480189	0.0239326	SLC2A1/ABCB1/CPT1A	3
GO:0006998	nuclear envelope organization	2/68	57/18800	0.0181024	0.0481596	0.0240027	PRKCB/PRKCA	2
GO:0051898	negative regulation of protein kinase B signaling	2/68	57/18800	0.0181024	0.0481596	0.0240027	PPP2CA/PPARA	2
GO:0001678	cellular glucose homeostasis	3/68	154/18800	0.0183269	0.0487109	0.0242775	NR1H4/PPARD/ACE	3
GO:0006260	DNA replication	4/68	280/18800	0.0186284	0.0494532	0.0246475	PPP2CA/LIG1/GLI1/CDK1	4
GO:0044839	cell cycle G2/M phase transition	3/68	155/18800	0.0186411	0.0494532	0.0246475	ABCB1/CDC25A/CDK1	3
GO:0007009	plasma membrane organization	3/68	156/18800	0.0189584	0.0502007	0.02502	PTPRC/PRKCD/AR	3
GO:0090316	positive regulation of intracellular protein transport	3/68	156/18800	0.0189584	0.0502007	0.02502	HDAC3/PRKCD/CDK1	3
GO:0002218	activation of innate immune response	2/68	59/18800	0.0193174	0.0508655	0.0253513	TLR4/HSP90AA1	2
GO:0002820	negative regulation of adaptive immune response	2/68	59/18800	0.0193174	0.0508655	0.0253513	PTPRC/IL2	2
GO:0019748	secondary metabolic process	2/68	59/18800	0.0193174	0.0508655	0.0253513	TYR/CYP2D6	2
GO:0031102	neuron projection regeneration	2/68	59/18800	0.0193174	0.0508655	0.0253513	MMP2/JUN	2
GO:0035773	insulin secretion involved in cellular response to glucose stimulus	2/68	59/18800	0.0193174	0.0508655	0.0253513	NR1H4/PPARD	2
GO:0043666	regulation of phosphoprotein phosphatase activity	2/68	59/18800	0.0193174	0.0508655	0.0253513	PTPRC/LGALS3	2
GO:0072594	establishment of protein localization to organelle	5/68	431/18800	0.0198173	0.0521333	0.0259832	HDAC3/STAT3/PRKCD/HSP90AA1/CDK1	5
GO:0016447	somatic recombination of immunoglobulin gene segments	2/68	60/18800	0.0199374	0.0523519	0.0260921	PTPRC/IL2	2
GO:0043506	regulation of JUN kinase activity	2/68	60/18800	0.0199374	0.0523519	0.0260921	TLR9/PTPN1	2
GO:0044262	cellular carbohydrate metabolic process	4/68	287/18800	0.0201929	0.0529735	0.026402	STAT3/SI/PYGL/PPARA	4
GO:0007249	I-kappaB kinase/NF-kappaB signaling	4/68	288/18800	0.0204228	0.053527	0.0266778	TLR9/NR1H4/TLR4/PRKCB	4
GO:0045428	regulation of nitric oxide biosynthetic process	2/68	61/18800	0.0205657	0.0538019	0.0268148	TLR4/HSP90AA1	2
GO:1903409	reactive oxygen species biosynthetic process	2/68	61/18800	0.0205657	0.0538019	0.0268148	TLR4/PPARA	2
GO:0051250	negative regulation of lymphocyte activation	3/68	161/18800	0.0205898	0.0538152	0.0268214	LGALS3/IL2/CASP3	3
GO:0051607	defense response to virus	4/68	290/18800	0.0208875	0.0545428	0.0271841	TLR9/PTPRC/HSP90AA1/BCL2L1	4
GO:0022409	positive regulation of cell-cell adhesion	4/68	291/18800	0.0211223	0.0549588	0.0273914	PTPRC/IL2/DPP4/ADA	4
GO:0140546	defense response to symbiont	4/68	291/18800	0.0211223	0.0549588	0.0273914	TLR9/PTPRC/HSP90AA1/BCL2L1	4
GO:0002712	regulation of B cell mediated immunity	2/68	62/18800	0.0212023	0.0549588	0.0273914	PTPRC/IL2	2
GO:0002889	regulation of immunoglobulin mediated immune response	2/68	62/18800	0.0212023	0.0549588	0.0273914	PTPRC/IL2	2
GO:0031663	lipopolysaccharide-mediated signaling pathway	2/68	62/18800	0.0212023	0.0549588	0.0273914	TLR4/PRKCA	2
GO:0032731	positive regulation of interleukin-1 beta production	2/68	62/18800	0.0212023	0.0549588	0.0273914	TLR4/STAT3	2
GO:0046530	photoreceptor cell differentiation	2/68	62/18800	0.0212023	0.0549588	0.0273914	VEGFA/STAT3	2
GO:0097035	regulation of membrane lipid distribution	2/68	62/18800	0.0212023	0.0549588	0.0273914	PRKCD/ABCB1	2
GO:0007568	aging	3/68	163/18800	0.0212634	0.0549661	0.0273951	MMP2/FGF2/ACE	3
GO:0030307	positive regulation of cell growth	3/68	163/18800	0.0212634	0.0549661	0.0273951	VEGFA/IL2/F2	3
GO:0050680	negative regulation of epithelial cell proliferation	3/68	163/18800	0.0212634	0.0549661	0.0273951	VDR/PPARD/AR	3
GO:0046661	male sex differentiation	3/68	164/18800	0.0216047	0.0557974	0.0278094	ACE/BCL2L1/AR	3
GO:0032615	interleukin-12 production	2/68	63/18800	0.021847	0.0560138	0.0279172	TLR9/TLR4	2
GO:0032623	interleukin-2 production	2/68	63/18800	0.021847	0.0560138	0.0279172	NR1H4/PTPRC	2
GO:0032655	regulation of interleukin-12 production	2/68	63/18800	0.021847	0.0560138	0.0279172	TLR9/TLR4	2
GO:0032663	regulation of interleukin-2 production	2/68	63/18800	0.021847	0.0560138	0.0279172	NR1H4/PTPRC	2
GO:0051893	regulation of focal adhesion assembly	2/68	63/18800	0.021847	0.0560138	0.0279172	VEGFA/KDR	2
GO:0070059	intrinsic apoptotic signaling pathway in response to endoplasmic reticulum stress	2/68	63/18800	0.021847	0.0560138	0.0279172	PTPN1/BCL2L1	2
GO:0070542	response to fatty acid	2/68	63/18800	0.021847	0.0560138	0.0279172	NR1H4/CPT1A	2
GO:0090109	regulation of cell-substrate junction assembly	2/68	63/18800	0.021847	0.0560138	0.0279172	VEGFA/KDR	2
GO:0071453	cellular response to oxygen levels	3/68	166/18800	0.0222964	0.0571143	0.0284657	EGLN1/VEGFA/PPARD	3
GO:0021700	developmental maturation	4/68	296/18800	0.0223207	0.0571248	0.028471	VEGFA/MMP2/KDR/G6PD	4
GO:0001885	endothelial cell development	2/68	64/18800	0.0224998	0.0573754	0.0285959	HPSE/VEGFA	2
GO:0019229	regulation of vasoconstriction	2/68	64/18800	0.0224998	0.0573754	0.0285959	MMP2/ACE	2
GO:0048857	neural nucleus development	2/68	64/18800	0.0224998	0.0573754	0.0285959	G6PD/FGF2	2
GO:0080164	regulation of nitric oxide metabolic process	2/68	64/18800	0.0224998	0.0573754	0.0285959	TLR4/HSP90AA1	2
GO:0071466	cellular response to xenobiotic stimulus	3/68	168/18800	0.0230001	0.0585983	0.0292054	ABCB11/KCNH2/CYP2D6	3
GO:0030858	positive regulation of epithelial cell differentiation	2/68	65/18800	0.0231606	0.0587623	0.0292871	VDR/FGF2	2
GO:0042093	T-helper cell differentiation	2/68	65/18800	0.0231606	0.0587623	0.0292871	STAT3/IL2	2
GO:0045682	regulation of epidermis development	2/68	65/18800	0.0231606	0.0587623	0.0292871	VDR/PPARD	2
GO:2000272	negative regulation of signaling receptor activity	2/68	65/18800	0.0231606	0.0587623	0.0292871	PPARA/ESR2	2
GO:0048568	embryonic organ development	5/68	449/18800	0.0231683	0.0587623	0.0292871	VEGFA/PLG/KDR/GLI1/ADA	5
GO:0034605	cellular response to heat	2/68	66/18800	0.0238293	0.0602767	0.0300419	HSP90AA1/FGF1	2
GO:0038034	signal transduction in absence of ligand	2/68	66/18800	0.0238293	0.0602767	0.0300419	IL2/BCL2L1	2
GO:0097192	extrinsic apoptotic signaling pathway in absence of ligand	2/68	66/18800	0.0238293	0.0602767	0.0300419	IL2/BCL2L1	2
GO:2001242	regulation of intrinsic apoptotic signaling pathway	3/68	171/18800	0.0240782	0.0608517	0.0303284	PTPN1/MMP9/BCL2L1	3
GO:1905475	regulation of protein localization to membrane	3/68	172/18800	0.0244435	0.0614933	0.0306483	LGALS3/BCL2L1/AR	3
GO:0002294	CD4-positive, alpha-beta T cell differentiation involved in immune response	2/68	67/18800	0.024506	0.0614933	0.0306483	STAT3/IL2	2
GO:0032024	positive regulation of insulin secretion	2/68	67/18800	0.024506	0.0614933	0.0306483	NR1H4/PPARD	2
GO:0045600	positive regulation of fat cell differentiation	2/68	67/18800	0.024506	0.0614933	0.0306483	PPARD/HTR2C	2
GO:0046637	regulation of alpha-beta T cell differentiation	2/68	67/18800	0.024506	0.0614933	0.0306483	IL2/ADA	2
GO:0051851	modulation by host of symbiont process	2/68	67/18800	0.024506	0.0614933	0.0306483	JUN/IGF2R	2
GO:0051926	negative regulation of calcium ion transport	2/68	67/18800	0.024506	0.0614933	0.0306483	TLR9/ACE	2
GO:1901224	positive regulation of NIK/NF-kappaB signaling	2/68	67/18800	0.024506	0.0614933	0.0306483	TLR9/TLR4	2
GO:0002822	regulation of adaptive immune response based on somatic recombination of immune receptors built from immunoglobulin superfamily domains	3/68	173/18800	0.0248119	0.0621507	0.0309759	PTPRC/IL2/ADA	3
GO:0010469	regulation of signaling receptor activity	3/68	173/18800	0.0248119	0.0621507	0.0309759	PRKCD/PPARA/ESR2	3
GO:0030198	extracellular matrix organization	4/68	307/18800	0.0251018	0.062655	0.0312272	PLG/MMP9/MMP2/DPP4	4
GO:0002287	alpha-beta T cell activation involved in immune response	2/68	68/18800	0.0251905	0.062655	0.0312272	STAT3/IL2	2
GO:0002293	alpha-beta T cell differentiation involved in immune response	2/68	68/18800	0.0251905	0.062655	0.0312272	STAT3/IL2	2
GO:0042987	amyloid precursor protein catabolic process	2/68	68/18800	0.0251905	0.062655	0.0312272	PIN1/CASP3	2
GO:0050709	negative regulation of protein secretion	2/68	68/18800	0.0251905	0.062655	0.0312272	NR1H3/HMGCR	2
GO:0051148	negative regulation of muscle cell differentiation	2/68	68/18800	0.0251905	0.062655	0.0312272	PPARA/G6PD	2
GO:0060193	positive regulation of lipase activity	2/68	68/18800	0.0251905	0.062655	0.0312272	NR1H3/FGF2	2
GO:0150116	regulation of cell-substrate junction organization	2/68	68/18800	0.0251905	0.062655	0.0312272	VEGFA/KDR	2
GO:0006913	nucleocytoplasmic transport	4/68	308/18800	0.0253646	0.0629219	0.0313602	HDAC3/STAT3/PRKCD/CDK1	4
GO:0043062	extracellular structure organization	4/68	308/18800	0.0253646	0.0629219	0.0313602	PLG/MMP9/MMP2/DPP4	4
GO:0051169	nuclear transport	4/68	308/18800	0.0253646	0.0629219	0.0313602	HDAC3/STAT3/PRKCD/CDK1	4
GO:0007254	JNK cascade	3/68	175/18800	0.0255578	0.0633456	0.0315714	TLR9/HDAC3/TLR4	3
GO:0006650	glycerophospholipid metabolic process	4/68	309/18800	0.025629	0.0634665	0.0316317	NR1H3/NR1H4/HTR2C/FGF2	4
GO:0016445	somatic diversification of immunoglobulins	2/68	69/18800	0.0258828	0.0636241	0.0317102	PTPRC/IL2	2
GO:0032922	circadian regulation of gene expression	2/68	69/18800	0.0258828	0.0636241	0.0317102	HDAC3/PPARA	2
GO:0033344	cholesterol efflux	2/68	69/18800	0.0258828	0.0636241	0.0317102	NR1H3/CES1	2
GO:0043550	regulation of lipid kinase activity	2/68	69/18800	0.0258828	0.0636241	0.0317102	FGF2/F2	2
GO:0046635	positive regulation of alpha-beta T cell activation	2/68	69/18800	0.0258828	0.0636241	0.0317102	PTPRC/ADA	2
GO:0050922	negative regulation of chemotaxis	2/68	69/18800	0.0258828	0.0636241	0.0317102	DPP4/CYP19A1	2
GO:0070527	platelet aggregation	2/68	69/18800	0.0258828	0.0636241	0.0317102	PRKCD/PRKCA	2
GO:0006909	phagocytosis	4/68	310/18800	0.0258951	0.0636241	0.0317102	NR1H3/TLR4/PTPRC/PRKCD	4
GO:0045229	external encapsulating structure organization	4/68	310/18800	0.0258951	0.0636241	0.0317102	PLG/MMP9/MMP2/DPP4	4
GO:0002440	production of molecular mediator of immune response	4/68	312/18800	0.0264323	0.0648876	0.03234	TLR9/TLR4/PTPRC/IL2	4
GO:0002562	somatic diversification of immune receptors via germline recombination within a single locus	2/68	70/18800	0.0265828	0.0649189	0.0323555	PTPRC/IL2	2
GO:0016444	somatic cell DNA recombination	2/68	70/18800	0.0265828	0.0649189	0.0323555	PTPRC/IL2	2
GO:0032722	positive regulation of chemokine production	2/68	70/18800	0.0265828	0.0649189	0.0323555	TLR9/TLR4	2
GO:0042698	ovulation cycle	2/68	70/18800	0.0265828	0.0649189	0.0323555	MMP2/CASP3	2
GO:0045911	positive regulation of DNA recombination	2/68	70/18800	0.0265828	0.0649189	0.0323555	PTPRC/IL2	2
GO:0071260	cellular response to mechanical stimulus	2/68	70/18800	0.0265828	0.0649189	0.0323555	TLR4/SLC2A1	2
GO:0030073	insulin secretion	3/68	179/18800	0.0270854	0.0660894	0.0329389	NR1H4/PPARD/CPT1A	3
GO:0051881	regulation of mitochondrial membrane potential	2/68	71/18800	0.0272904	0.0665321	0.0331596	KDR/BCL2L1	2
GO:0002833	positive regulation of response to biotic stimulus	3/68	180/18800	0.0274749	0.0669242	0.033355	TLR4/PRKCA/HSP90AA1	3
GO:0042246	tissue regeneration	2/68	72/18800	0.0280056	0.0681582	0.03397	PPARD/PLG	2
GO:0006839	mitochondrial transport	3/68	182/18800	0.0282627	0.0687249	0.0342524	HSP90AA1/CPT1A/BCL2L1	3
GO:0008217	regulation of blood pressure	3/68	183/18800	0.0286612	0.0694984	0.034638	PPARA/ACE/AR	3
GO:0048469	cell maturation	3/68	183/18800	0.0286612	0.0694984	0.034638	VEGFA/KDR/G6PD	3
GO:0002381	immunoglobulin production involved in immunoglobulin-mediated immune response	2/68	73/18800	0.0287283	0.0694984	0.034638	PTPRC/IL2	2
GO:0032732	positive regulation of interleukin-1 production	2/68	73/18800	0.0287283	0.0694984	0.034638	TLR4/STAT3	2
GO:0033555	multicellular organismal response to stress	2/68	73/18800	0.0287283	0.0694984	0.034638	HTR2C/DPP4	2
GO:2000573	positive regulation of DNA biosynthetic process	2/68	73/18800	0.0287283	0.0694984	0.034638	HSP90AA1/FGF2	2
GO:0007346	regulation of mitotic cell cycle	5/68	478/18800	0.0293066	0.0708368	0.035305	PRKCA/PPP2CA/PIN1/CDC25A/CDK1	5
GO:0035924	cellular response to vascular endothelial growth factor stimulus	2/68	74/18800	0.0294585	0.0710424	0.0354075	VEGFA/KDR	2
GO:0140115	export across plasma membrane	2/68	74/18800	0.0294585	0.0710424	0.0354075	ABCB1/KCNH2	2
GO:0001906	cell killing	3/68	185/18800	0.029467	0.0710424	0.0354075	PTPRC/F2/BCL2L1	3
GO:0061564	axon development	5/68	479/18800	0.029535	0.0711456	0.0354589	VEGFA/MMP2/JUN/HSP90AA1/CASP3	5
GO:0009895	negative regulation of catabolic process	4/68	324/18800	0.0297967	0.071715	0.0357427	STAT3/PPARA/PIN1/HMGCR	4
GO:0006809	nitric oxide biosynthetic process	2/68	75/18800	0.030196	0.0723069	0.0360377	TLR4/HSP90AA1	2
GO:0010822	positive regulation of mitochondrion organization	2/68	75/18800	0.030196	0.0723069	0.0360377	MMP9/KDR	2
GO:0021536	diencephalon development	2/68	75/18800	0.030196	0.0723069	0.0360377	GLI1/FGF2	2
GO:0045685	regulation of glial cell differentiation	2/68	75/18800	0.030196	0.0723069	0.0360377	F2/CDK1	2
GO:0071230	cellular response to amino acid stimulus	2/68	75/18800	0.030196	0.0723069	0.0360377	MMP2/BCL2L1	2
GO:0086003	cardiac muscle cell contraction	2/68	75/18800	0.030196	0.0723069	0.0360377	KCNH2/CACNA2D1	2
GO:0002819	regulation of adaptive immune response	3/68	188/18800	0.0306982	0.0732613	0.0365134	PTPRC/IL2/ADA	3
GO:0006575	cellular modified amino acid metabolic process	3/68	188/18800	0.0306982	0.0732613	0.0365134	G6PD/FOLH1/CPT1A	3
GO:0043123	positive regulation of I-kappaB kinase/NF-kappaB signaling	3/68	188/18800	0.0306982	0.0732613	0.0365134	TLR9/TLR4/PRKCB	3
GO:0098739	import across plasma membrane	3/68	188/18800	0.0306982	0.0732613	0.0365134	SLC2A1/KCNH2/CACNA2D1	3
GO:0002292	T cell differentiation involved in immune response	2/68	76/18800	0.0309409	0.0737161	0.0367401	STAT3/IL2	2
GO:0034121	regulation of toll-like receptor signaling pathway	2/68	76/18800	0.0309409	0.0737161	0.0367401	TLR9/NR1H3	2
GO:0019221	cytokine-mediated signaling pathway	5/68	486/18800	0.0311654	0.0741884	0.0369754	NR1H3/NR1H4/STAT3/PTPRC/PTPN1	5
GO:0045787	positive regulation of cell cycle	4/68	329/18800	0.0312704	0.0743757	0.0370688	PRKCA/GLI1/CDC25A/CDK1	4
GO:0090066	regulation of anatomical structure size	5/68	487/18800	0.0314029	0.074628	0.0371946	VEGFA/PRKCD/PPARD/MMP2/ACE	5
GO:0043433	negative regulation of DNA-binding transcription factor activity	3/68	190/18800	0.031534	0.0748766	0.0373185	EGLN1/TLR9/NR1H4	3
GO:0043010	camera-type eye development	4/68	330/18800	0.0315702	0.0748999	0.0373301	VEGFA/KDR/JUN/FGF2	4
GO:0032720	negative regulation of tumor necrosis factor production	2/68	77/18800	0.0316931	0.0750026	0.0373813	NR1H4/TLR4	2
GO:0043154	negative regulation of cysteine-type endopeptidase activity involved in apoptotic process	2/68	77/18800	0.0316931	0.0750026	0.0373813	VEGFA/MMP9	2
GO:0086001	cardiac muscle cell action potential	2/68	77/18800	0.0316931	0.0750026	0.0373813	KCNH2/CACNA2D1	2
GO:0050821	protein stabilization	3/68	191/18800	0.0319563	0.0755623	0.0376602	PRKCD/PIN1/HSP90AA1	3
GO:0032386	regulation of intracellular transport	4/68	332/18800	0.032175	0.0760158	0.0378863	HDAC3/PTPN1/PRKCD/CDK1	4
GO:0007193	adenylate cyclase-inhibiting G protein-coupled receptor signaling pathway	2/68	78/18800	0.0324525	0.076416	0.0380857	SSTR2/GRM8	2
GO:0007492	endoderm development	2/68	78/18800	0.0324525	0.076416	0.0380857	MMP9/MMP2	2
GO:0010827	regulation of glucose transmembrane transport	2/68	78/18800	0.0324525	0.076416	0.0380857	PRKCB/ACE	2
GO:0033077	T cell differentiation in thymus	2/68	78/18800	0.0324525	0.076416	0.0380857	PTPRC/ADA	2
GO:0030301	cholesterol transport	2/68	79/18800	0.033219	0.0780134	0.0388818	NR1H3/CES1	2
GO:0046323	glucose import	2/68	79/18800	0.033219	0.0780134	0.0388818	SLC2A1/ACE	2
GO:1903556	negative regulation of tumor necrosis factor superfamily cytokine production	2/68	79/18800	0.033219	0.0780134	0.0388818	NR1H4/TLR4	2
GO:0071897	DNA biosynthetic process	3/68	194/18800	0.0332412	0.0780134	0.0388818	LIG1/HSP90AA1/FGF2	3
GO:0030111	regulation of Wnt signaling pathway	4/68	336/18800	0.033405	0.0783329	0.0390411	PPP2CA/PIN1/GLI1/FGF2	4
GO:0001570	vasculogenesis	2/68	80/18800	0.0339926	0.0792007	0.0394736	VEGFA/KDR	2
GO:0002200	somatic diversification of immune receptors	2/68	80/18800	0.0339926	0.0792007	0.0394736	PTPRC/IL2	2
GO:0003151	outflow tract morphogenesis	2/68	80/18800	0.0339926	0.0792007	0.0394736	VEGFA/JUN	2
GO:0006029	proteoglycan metabolic process	2/68	80/18800	0.0339926	0.0792007	0.0394736	HPSE/PPARD	2
GO:0009566	fertilization	3/68	196/18800	0.0341126	0.0792007	0.0394736	CDK1/BCL2L1/AR	3
GO:0006096	glycolytic process	2/68	81/18800	0.0347733	0.0792007	0.0394736	STAT3/PPARA	2
GO:0030512	negative regulation of transforming growth factor beta receptor signaling pathway	2/68	81/18800	0.0347733	0.0792007	0.0394736	PPARA/PIN1	2
GO:0045445	myoblast differentiation	2/68	81/18800	0.0347733	0.0792007	0.0394736	PPARD/PLG	2
GO:0046209	nitric oxide metabolic process	2/68	81/18800	0.0347733	0.0792007	0.0394736	TLR4/HSP90AA1	2
GO:0032388	positive regulation of intracellular transport	3/68	198/18800	0.0349959	0.0792007	0.0394736	HDAC3/PRKCD/CDK1	3
GO:1903828	negative regulation of cellular protein localization	3/68	199/18800	0.035442	0.0792007	0.0394736	NR1H3/HMGCR/BCL2L1	3
GO:0006757	ATP generation from ADP	2/68	82/18800	0.0355609	0.0792007	0.0394736	STAT3/PPARA	2
GO:0042310	vasoconstriction	2/68	82/18800	0.0355609	0.0792007	0.0394736	MMP2/ACE	2
GO:0043367	CD4-positive, alpha-beta T cell differentiation	2/68	82/18800	0.0355609	0.0792007	0.0394736	STAT3/IL2	2
GO:2001057	reactive nitrogen species metabolic process	2/68	82/18800	0.0355609	0.0792007	0.0394736	TLR4/HSP90AA1	2
GO:0001542	ovulation from ovarian follicle	1/68	10/18800	0.0355955	0.0792007	0.0394736	MMP2	1
GO:0001915	negative regulation of T cell mediated cytotoxicity	1/68	10/18800	0.0355955	0.0792007	0.0394736	PTPRC	1
GO:0002291	T cell activation via T cell receptor contact with antigen bound to MHC molecule on antigen presenting cell	1/68	10/18800	0.0355955	0.0792007	0.0394736	LGALS3	1
GO:0002676	regulation of chronic inflammatory response	1/68	10/18800	0.0355955	0.0792007	0.0394736	CYP19A1	1
GO:0002934	desmosome organization	1/68	10/18800	0.0355955	0.0792007	0.0394736	PRKCA	1
GO:0009113	purine nucleobase biosynthetic process	1/68	10/18800	0.0355955	0.0792007	0.0394736	ADA	1
GO:0009128	purine nucleoside monophosphate catabolic process	1/68	10/18800	0.0355955	0.0792007	0.0394736	ADA	1
GO:0009155	purine deoxyribonucleotide catabolic process	1/68	10/18800	0.0355955	0.0792007	0.0394736	ADA	1
GO:0009169	purine ribonucleoside monophosphate catabolic process	1/68	10/18800	0.0355955	0.0792007	0.0394736	ADA	1
GO:0010749	regulation of nitric oxide mediated signal transduction	1/68	10/18800	0.0355955	0.0792007	0.0394736	VEGFA	1
GO:0015911	long-chain fatty acid import across plasma membrane	1/68	10/18800	0.0355955	0.0792007	0.0394736	SLC2A1	1
GO:0016139	glycoside catabolic process	1/68	10/18800	0.0355955	0.0792007	0.0394736	FUCA1	1
GO:0018401	peptidyl-proline hydroxylation to 4-hydroxy-L-proline	1/68	10/18800	0.0355955	0.0792007	0.0394736	EGLN1	1
GO:0030214	hyaluronan catabolic process	1/68	10/18800	0.0355955	0.0792007	0.0394736	FGF2	1
GO:0032025	response to cobalt ion	1/68	10/18800	0.0355955	0.0792007	0.0394736	CASP3	1
GO:0032070	regulation of deoxyribonuclease activity	1/68	10/18800	0.0355955	0.0792007	0.0394736	PRKCD	1
GO:0032261	purine nucleotide salvage	1/68	10/18800	0.0355955	0.0792007	0.0394736	ADA	1
GO:0033089	positive regulation of T cell differentiation in thymus	1/68	10/18800	0.0355955	0.0792007	0.0394736	ADA	1
GO:0033327	Leydig cell differentiation	1/68	10/18800	0.0355955	0.0792007	0.0394736	AR	1
GO:0033483	gas homeostasis	1/68	10/18800	0.0355955	0.0792007	0.0394736	EGLN1	1
GO:0045348	positive regulation of MHC class II biosynthetic process	1/68	10/18800	0.0355955	0.0792007	0.0394736	TLR4	1
GO:0045542	positive regulation of cholesterol biosynthetic process	1/68	10/18800	0.0355955	0.0792007	0.0394736	FGF1	1
GO:0048563	post-embryonic animal organ morphogenesis	1/68	10/18800	0.0355955	0.0792007	0.0394736	KDR	1
GO:0050861	positive regulation of B cell receptor signaling pathway	1/68	10/18800	0.0355955	0.0792007	0.0394736	PRKCB	1
GO:0051006	positive regulation of lipoprotein lipase activity	1/68	10/18800	0.0355955	0.0792007	0.0394736	NR1H3	1
GO:0051342	regulation of cyclic-nucleotide phosphodiesterase activity	1/68	10/18800	0.0355955	0.0792007	0.0394736	EGLN1	1
GO:0055015	ventricular cardiac muscle cell development	1/68	10/18800	0.0355955	0.0792007	0.0394736	CDK1	1
GO:0060346	bone trabecula formation	1/68	10/18800	0.0355955	0.0792007	0.0394736	MMP2	1
GO:0060368	regulation of Fc receptor mediated stimulatory signaling pathway	1/68	10/18800	0.0355955	0.0792007	0.0394736	PTPRC	1
GO:0060742	epithelial cell differentiation involved in prostate gland development	1/68	10/18800	0.0355955	0.0792007	0.0394736	AR	1
GO:0060767	epithelial cell proliferation involved in prostate gland development	1/68	10/18800	0.0355955	0.0792007	0.0394736	AR	1
GO:0060947	cardiac vascular smooth muscle cell differentiation	1/68	10/18800	0.0355955	0.0792007	0.0394736	VEGFA	1
GO:0070391	response to lipoteichoic acid	1/68	10/18800	0.0355955	0.0792007	0.0394736	TLR4	1
GO:0071223	cellular response to lipoteichoic acid	1/68	10/18800	0.0355955	0.0792007	0.0394736	TLR4	1
GO:0071389	cellular response to mineralocorticoid stimulus	1/68	10/18800	0.0355955	0.0792007	0.0394736	ACE	1
GO:0071838	cell proliferation in bone marrow	1/68	10/18800	0.0355955	0.0792007	0.0394736	ACE	1
GO:0090037	positive regulation of protein kinase C signaling	1/68	10/18800	0.0355955	0.0792007	0.0394736	VEGFA	1
GO:0098903	regulation of membrane repolarization during action potential	1/68	10/18800	0.0355955	0.0792007	0.0394736	CACNA2D1	1
GO:0106120	positive regulation of sterol biosynthetic process	1/68	10/18800	0.0355955	0.0792007	0.0394736	FGF1	1
GO:1901387	positive regulation of voltage-gated calcium channel activity	1/68	10/18800	0.0355955	0.0792007	0.0394736	CACNA2D1	1
GO:1901725	regulation of histone deacetylase activity	1/68	10/18800	0.0355955	0.0792007	0.0394736	VEGFA	1
GO:1901993	regulation of meiotic cell cycle phase transition	1/68	10/18800	0.0355955	0.0792007	0.0394736	CDC25A	1
GO:1904181	positive regulation of membrane depolarization	1/68	10/18800	0.0355955	0.0792007	0.0394736	KDR	1
GO:1904464	regulation of matrix metallopeptidase secretion	1/68	10/18800	0.0355955	0.0792007	0.0394736	TLR4	1
GO:1904526	regulation of microtubule binding	1/68	10/18800	0.0355955	0.0792007	0.0394736	PPP2CA	1
GO:1990773	matrix metallopeptidase secretion	1/68	10/18800	0.0355955	0.0792007	0.0394736	TLR4	1
GO:2000169	regulation of peptidyl-cysteine S-nitrosylation	1/68	10/18800	0.0355955	0.0792007	0.0394736	ACE	1
GO:2000288	positive regulation of myoblast proliferation	1/68	10/18800	0.0355955	0.0792007	0.0394736	PPARD	1
GO:2000320	negative regulation of T-helper 17 cell differentiation	1/68	10/18800	0.0355955	0.0792007	0.0394736	IL2	1
GO:2000347	positive regulation of hepatocyte proliferation	1/68	10/18800	0.0355955	0.0792007	0.0394736	FGF1	1
GO:0032413	negative regulation of ion transmembrane transporter activity	2/68	83/18800	0.0363555	0.0807011	0.0402214	TLR9/MMP9	2
GO:0042509	regulation of tyrosine phosphorylation of STAT protein	2/68	83/18800	0.0363555	0.0807011	0.0402214	PPP2CA/IL2	2
GO:0048041	focal adhesion assembly	2/68	83/18800	0.0363555	0.0807011	0.0402214	VEGFA/KDR	2
GO:0019722	calcium-mediated signaling	3/68	202/18800	0.036798	0.0816194	0.0406791	PTPRC/KDR/ADA	3
GO:0001523	retinoid metabolic process	2/68	84/18800	0.0371568	0.0821576	0.0409473	PPARD/CYP2D6	2
GO:0010921	regulation of phosphatase activity	2/68	84/18800	0.0371568	0.0821576	0.0409473	PTPRC/LGALS3	2
GO:0050672	negative regulation of lymphocyte proliferation	2/68	84/18800	0.0371568	0.0821576	0.0409473	IL2/CASP3	2
GO:0097194	execution phase of apoptosis	2/68	84/18800	0.0371568	0.0821576	0.0409473	CASP3/BCL2L1	2
GO:0002064	epithelial cell development	3/68	203/18800	0.0372559	0.0823122	0.0410244	HPSE/VEGFA/AR	3
GO:0006936	muscle contraction	4/68	349/18800	0.0375918	0.0829895	0.0413619	SSTR2/KCNH2/CACNA2D1/ADA	4
GO:0045861	negative regulation of proteolysis	4/68	350/18800	0.0379258	0.083422	0.0415775	NR1H3/VEGFA/MMP9/F2	4
GO:0008543	fibroblast growth factor receptor signaling pathway	2/68	85/18800	0.037965	0.083422	0.0415775	FGF2/FGF1	2
GO:0008625	extrinsic apoptotic signaling pathway via death domain receptors	2/68	85/18800	0.037965	0.083422	0.0415775	LGALS3/BCL2L1	2
GO:0032945	negative regulation of mononuclear cell proliferation	2/68	85/18800	0.037965	0.083422	0.0415775	IL2/CASP3	2
GO:2000117	negative regulation of cysteine-type endopeptidase activity	2/68	85/18800	0.037965	0.083422	0.0415775	VEGFA/MMP9	2
GO:0033627	cell adhesion mediated by integrin	2/68	86/18800	0.03878	0.083422	0.0415775	DPP4/ADA	2
GO:0034103	regulation of tissue remodeling	2/68	86/18800	0.03878	0.083422	0.0415775	PRKCA/IL2	2
GO:0046364	monosaccharide biosynthetic process	2/68	86/18800	0.03878	0.083422	0.0415775	PPARA/G6PD	2
GO:1900542	regulation of purine nucleotide metabolic process	2/68	86/18800	0.03878	0.083422	0.0415775	STAT3/PPARA	2
GO:0002551	mast cell chemotaxis	1/68	11/18800	0.0390856	0.083422	0.0415775	VEGFA	1
GO:0005984	disaccharide metabolic process	1/68	11/18800	0.0390856	0.083422	0.0415775	SI	1
GO:0006703	estrogen biosynthetic process	1/68	11/18800	0.0390856	0.083422	0.0415775	CYP19A1	1
GO:0009120	deoxyribonucleoside metabolic process	1/68	11/18800	0.0390856	0.083422	0.0415775	ADA	1
GO:0032096	negative regulation of response to food	1/68	11/18800	0.0390856	0.083422	0.0415775	PPARA	1
GO:0032099	negative regulation of appetite	1/68	11/18800	0.0390856	0.083422	0.0415775	PPARA	1
GO:0032105	negative regulation of response to extracellular stimulus	1/68	11/18800	0.0390856	0.083422	0.0415775	PPARA	1
GO:0032108	negative regulation of response to nutrient levels	1/68	11/18800	0.0390856	0.083422	0.0415775	PPARA	1
GO:0033148	positive regulation of intracellular estrogen receptor signaling pathway	1/68	11/18800	0.0390856	0.083422	0.0415775	AR	1
GO:0033210	leptin-mediated signaling pathway	1/68	11/18800	0.0390856	0.083422	0.0415775	STAT3	1
GO:0034145	positive regulation of toll-like receptor 4 signaling pathway	1/68	11/18800	0.0390856	0.083422	0.0415775	NR1H3	1
GO:0034163	regulation of toll-like receptor 9 signaling pathway	1/68	11/18800	0.0390856	0.083422	0.0415775	TLR9	1
GO:0043084	penile erection	1/68	11/18800	0.0390856	0.083422	0.0415775	ADA	1
GO:0045060	negative thymic T cell selection	1/68	11/18800	0.0390856	0.083422	0.0415775	PTPRC	1
GO:0046085	adenosine metabolic process	1/68	11/18800	0.0390856	0.083422	0.0415775	ADA	1
GO:0046643	regulation of gamma-delta T cell activation	1/68	11/18800	0.0390856	0.083422	0.0415775	PTPRC	1
GO:0060601	lateral sprouting from an epithelium	1/68	11/18800	0.0390856	0.083422	0.0415775	AR	1
GO:0061365	positive regulation of triglyceride lipase activity	1/68	11/18800	0.0390856	0.083422	0.0415775	NR1H3	1
GO:0070243	regulation of thymocyte apoptotic process	1/68	11/18800	0.0390856	0.083422	0.0415775	ADA	1
GO:0070561	vitamin D receptor signaling pathway	1/68	11/18800	0.0390856	0.083422	0.0415775	VDR	1
GO:0070944	neutrophil-mediated killing of bacterium	1/68	11/18800	0.0390856	0.083422	0.0415775	F2	1
GO:0071394	cellular response to testosterone stimulus	1/68	11/18800	0.0390856	0.083422	0.0415775	AR	1
GO:0071679	commissural neuron axon guidance	1/68	11/18800	0.0390856	0.083422	0.0415775	VEGFA	1
GO:0097084	vascular associated smooth muscle cell development	1/68	11/18800	0.0390856	0.083422	0.0415775	VEGFA	1
GO:0099171	presynaptic modulation of chemical synaptic transmission	1/68	11/18800	0.0390856	0.083422	0.0415775	PRKCB	1
GO:1900222	negative regulation of amyloid-beta clearance	1/68	11/18800	0.0390856	0.083422	0.0415775	HMGCR	1
GO:1902033	regulation of hematopoietic stem cell proliferation	1/68	11/18800	0.0390856	0.083422	0.0415775	ACE	1
GO:1902667	regulation of axon guidance	1/68	11/18800	0.0390856	0.083422	0.0415775	VEGFA	1
GO:1903897	regulation of PERK-mediated unfolded protein response	1/68	11/18800	0.0390856	0.083422	0.0415775	PTPN1	1
GO:1903961	positive regulation of anion transmembrane transport	1/68	11/18800	0.0390856	0.083422	0.0415775	ABCB1	1
GO:1905050	positive regulation of metallopeptidase activity	1/68	11/18800	0.0390856	0.083422	0.0415775	STAT3	1
GO:2000317	negative regulation of T-helper 17 type immune response	1/68	11/18800	0.0390856	0.083422	0.0415775	IL2	1
GO:2000644	regulation of receptor catabolic process	1/68	11/18800	0.0390856	0.083422	0.0415775	PTPN1	1
GO:2001223	negative regulation of neuron migration	1/68	11/18800	0.0390856	0.083422	0.0415775	STAT3	1
GO:2001225	regulation of chloride transport	1/68	11/18800	0.0390856	0.083422	0.0415775	ABCB1	1
GO:0006643	membrane lipid metabolic process	3/68	207/18800	0.0391168	0.0834256	0.0415793	PRKCD/PPP2CA/FUCA1	3
GO:0003002	regionalization	4/68	354/18800	0.0392793	0.083709	0.0417205	GLI1/FGF2/FGF1/AR	4
GO:0045637	regulation of myeloid cell differentiation	3/68	208/18800	0.0395893	0.0839529	0.0418421	TLR4/STAT3/PRKCA	3
GO:0007260	tyrosine phosphorylation of STAT protein	2/68	87/18800	0.0396016	0.0839529	0.0418421	PPP2CA/IL2	2
GO:0009144	purine nucleoside triphosphate metabolic process	2/68	87/18800	0.0396016	0.0839529	0.0418421	PPARA/ADA	2
GO:0010232	vascular transport	2/68	87/18800	0.0396016	0.0839529	0.0418421	SLC2A1/ABCB1	2
GO:0016101	diterpenoid metabolic process	2/68	87/18800	0.0396016	0.0839529	0.0418421	PPARD/CYP2D6	2
GO:0150104	transport across blood-brain barrier	2/68	87/18800	0.0396016	0.0839529	0.0418421	SLC2A1/ABCB1	2
GO:1901216	positive regulation of neuron death	2/68	87/18800	0.0396016	0.0839529	0.0418421	TLR4/CASP3	2
GO:1901215	negative regulation of neuron death	3/68	209/18800	0.0400648	0.0848713	0.0422998	PPARA/JUN/BCL2L1	3
GO:0006140	regulation of nucleotide metabolic process	2/68	88/18800	0.0404298	0.0854525	0.0425895	STAT3/PPARA	2
GO:0048864	stem cell development	2/68	88/18800	0.0404298	0.0854525	0.0425895	PTPRC/FGF2	2
GO:1903510	mucopolysaccharide metabolic process	2/68	88/18800	0.0404298	0.0854525	0.0425895	HPSE/FGF2	2
GO:1903578	regulation of ATP metabolic process	2/68	89/18800	0.0412646	0.0867212	0.0432218	STAT3/PPARA	2
GO:0015711	organic anion transport	4/68	361/18800	0.0417141	0.0867212	0.0432218	ABCB11/SLC2A1/ACE/CES1	4
GO:0031396	regulation of protein ubiquitination	3/68	213/18800	0.0419958	0.0867212	0.0432218	HDAC3/PIN1/HSP90AA1	3
GO:0030901	midbrain development	2/68	90/18800	0.0421059	0.0867212	0.0432218	G6PD/FGF2	2
GO:0046031	ADP metabolic process	2/68	90/18800	0.0421059	0.0867212	0.0432218	STAT3/PPARA	2
GO:0060191	regulation of lipase activity	2/68	90/18800	0.0421059	0.0867212	0.0432218	NR1H3/FGF2	2
GO:0070301	cellular response to hydrogen peroxide	2/68	90/18800	0.0421059	0.0867212	0.0432218	PRKCD/CDK1	2
GO:1901657	glycosyl compound metabolic process	2/68	90/18800	0.0421059	0.0867212	0.0432218	FUCA1/ADA	2
GO:0046474	glycerophospholipid biosynthetic process	3/68	214/18800	0.0424858	0.0867212	0.0432218	NR1H4/HTR2C/FGF2	3
GO:0001553	luteinization	1/68	12/18800	0.0425633	0.0867212	0.0432218	MMP2	1
GO:0003157	endocardium development	1/68	12/18800	0.0425633	0.0867212	0.0432218	KDR	1
GO:0010455	positive regulation of cell fate commitment	1/68	12/18800	0.0425633	0.0867212	0.0432218	FGF2	1
GO:0019321	pentose metabolic process	1/68	12/18800	0.0425633	0.0867212	0.0432218	G6PD	1
GO:0019627	urea metabolic process	1/68	12/18800	0.0425633	0.0867212	0.0432218	NR1H4	1
GO:0030432	peristalsis	1/68	12/18800	0.0425633	0.0867212	0.0432218	SSTR2	1
GO:0030948	negative regulation of vascular endothelial growth factor receptor signaling pathway	1/68	12/18800	0.0425633	0.0867212	0.0432218	PTPN1	1
GO:0032490	detection of molecule of bacterial origin	1/68	12/18800	0.0425633	0.0867212	0.0432218	TLR4	1
GO:0032966	negative regulation of collagen biosynthetic process	1/68	12/18800	0.0425633	0.0867212	0.0432218	PPARD	1
GO:0033145	positive regulation of intracellular steroid hormone receptor signaling pathway	1/68	12/18800	0.0425633	0.0867212	0.0432218	AR	1
GO:0033690	positive regulation of osteoblast proliferation	1/68	12/18800	0.0425633	0.0867212	0.0432218	HPSE	1
GO:0034370	triglyceride-rich lipoprotein particle remodeling	1/68	12/18800	0.0425633	0.0867212	0.0432218	NR1H4	1
GO:0034372	very-low-density lipoprotein particle remodeling	1/68	12/18800	0.0425633	0.0867212	0.0432218	NR1H4	1
GO:0034969	histone arginine methylation	1/68	12/18800	0.0425633	0.0867212	0.0432218	NR1H4	1
GO:0035112	genitalia morphogenesis	1/68	12/18800	0.0425633	0.0867212	0.0432218	AR	1
GO:0042451	purine nucleoside biosynthetic process	1/68	12/18800	0.0425633	0.0867212	0.0432218	ADA	1
GO:0042455	ribonucleoside biosynthetic process	1/68	12/18800	0.0425633	0.0867212	0.0432218	ADA	1
GO:0043383	negative T cell selection	1/68	12/18800	0.0425633	0.0867212	0.0432218	PTPRC	1
GO:0043568	positive regulation of insulin-like growth factor receptor signaling pathway	1/68	12/18800	0.0425633	0.0867212	0.0432218	AR	1
GO:0044771	meiotic cell cycle phase transition	1/68	12/18800	0.0425633	0.0867212	0.0432218	CDC25A	1
GO:0045602	negative regulation of endothelial cell differentiation	1/68	12/18800	0.0425633	0.0867212	0.0432218	VEGFA	1
GO:0046129	purine ribonucleoside biosynthetic process	1/68	12/18800	0.0425633	0.0867212	0.0432218	ADA	1
GO:0048548	regulation of pinocytosis	1/68	12/18800	0.0425633	0.0867212	0.0432218	NR1H3	1
GO:0051549	positive regulation of keratinocyte migration	1/68	12/18800	0.0425633	0.0867212	0.0432218	MMP9	1
GO:0051798	positive regulation of hair follicle development	1/68	12/18800	0.0425633	0.0867212	0.0432218	HPSE	1
GO:0060019	radial glial cell differentiation	1/68	12/18800	0.0425633	0.0867212	0.0432218	STAT3	1
GO:0060907	positive regulation of macrophage cytokine production	1/68	12/18800	0.0425633	0.0867212	0.0432218	TLR4	1
GO:0070254	mucus secretion	1/68	12/18800	0.0425633	0.0867212	0.0432218	ADA	1
GO:0070943	neutrophil-mediated killing of symbiont cell	1/68	12/18800	0.0425633	0.0867212	0.0432218	F2	1
GO:0071941	nitrogen cycle metabolic process	1/68	12/18800	0.0425633	0.0867212	0.0432218	NR1H4	1
GO:0090331	negative regulation of platelet aggregation	1/68	12/18800	0.0425633	0.0867212	0.0432218	PRKCD	1
GO:0097201	negative regulation of transcription from RNA polymerase II promoter in response to stress	1/68	12/18800	0.0425633	0.0867212	0.0432218	JUN	1
GO:0097531	mast cell migration	1/68	12/18800	0.0425633	0.0867212	0.0432218	VEGFA	1
GO:0099550	trans-synaptic signaling, modulating synaptic transmission	1/68	12/18800	0.0425633	0.0867212	0.0432218	PLG	1
GO:0140052	cellular response to oxidised low-density lipoprotein particle stimulus	1/68	12/18800	0.0425633	0.0867212	0.0432218	TLR4	1
GO:0150065	regulation of deacetylase activity	1/68	12/18800	0.0425633	0.0867212	0.0432218	VEGFA	1
GO:1900227	positive regulation of NLRP3 inflammasome complex assembly	1/68	12/18800	0.0425633	0.0867212	0.0432218	TLR4	1
GO:1902337	regulation of apoptotic process involved in morphogenesis	1/68	12/18800	0.0425633	0.0867212	0.0432218	VDR	1
GO:1905522	negative regulation of macrophage migration	1/68	12/18800	0.0425633	0.0867212	0.0432218	CYP19A1	1
GO:2000303	regulation of ceramide biosynthetic process	1/68	12/18800	0.0425633	0.0867212	0.0432218	PRKCD	1
GO:2001214	positive regulation of vasculogenesis	1/68	12/18800	0.0425633	0.0867212	0.0432218	KDR	1
GO:0032465	regulation of cytokinesis	2/68	91/18800	0.0429536	0.0872023	0.0434616	PIN1/BCL2L1	2
GO:0070664	negative regulation of leukocyte proliferation	2/68	91/18800	0.0429536	0.0872023	0.0434616	IL2/CASP3	2
GO:0090277	positive regulation of peptide hormone secretion	2/68	91/18800	0.0429536	0.0872023	0.0434616	NR1H4/PPARD	2
GO:0097306	cellular response to alcohol	2/68	91/18800	0.0429536	0.0872023	0.0434616	ACE/CES1	2
GO:1901019	regulation of calcium ion transmembrane transporter activity	2/68	91/18800	0.0429536	0.0872023	0.0434616	TLR9/CACNA2D1	2
GO:0016064	immunoglobulin mediated immune response	3/68	216/18800	0.0434744	0.0881951	0.0439564	PTPRC/PRKCD/IL2	3
GO:0009150	purine ribonucleotide metabolic process	4/68	366/18800	0.043505	0.0881951	0.0439564	STAT3/PPARA/HMGCR/ADA	4
GO:0007044	cell-substrate junction assembly	2/68	92/18800	0.0438078	0.0887452	0.0442306	VEGFA/KDR	2
GO:0010810	regulation of cell-substrate adhesion	3/68	217/18800	0.0439731	0.0890164	0.0443657	VEGFA/PLG/KDR	3
GO:0002377	immunoglobulin production	3/68	218/18800	0.0444746	0.0899673	0.0448396	TLR9/PTPRC/IL2	3
GO:0002793	positive regulation of peptide secretion	2/68	93/18800	0.0446682	0.0901654	0.0449384	NR1H4/PPARD	2
GO:0030101	natural killer cell activation	2/68	93/18800	0.0446682	0.0901654	0.0449384	PTPRC/IL2	2
GO:0034109	homotypic cell-cell adhesion	2/68	93/18800	0.0446682	0.0901654	0.0449384	PRKCD/PRKCA	2
GO:0019724	B cell mediated immunity	3/68	219/18800	0.044979	0.0904579	0.0450842	PTPRC/PRKCD/IL2	3
GO:0051346	negative regulation of hydrolase activity	4/68	371/18800	0.0453389	0.0904579	0.0450842	EGLN1/VEGFA/MMP9/LGALS3	4
GO:0015918	sterol transport	2/68	94/18800	0.045535	0.0904579	0.0450842	NR1H3/CES1	2
GO:1904035	regulation of epithelial cell apoptotic process	2/68	94/18800	0.045535	0.0904579	0.0450842	PPARA/KDR	2
GO:0001973	G protein-coupled adenosine receptor signaling pathway	1/68	13/18800	0.0460286	0.0904579	0.0450842	ADA	1
GO:0003084	positive regulation of systemic arterial blood pressure	1/68	13/18800	0.0460286	0.0904579	0.0450842	ACE	1
GO:0006521	regulation of cellular amino acid metabolic process	1/68	13/18800	0.0460286	0.0904579	0.0450842	NR1H4	1
GO:0009143	nucleoside triphosphate catabolic process	1/68	13/18800	0.0460286	0.0904579	0.0450842	ADA	1
GO:0009313	oligosaccharide catabolic process	1/68	13/18800	0.0460286	0.0904579	0.0450842	SI	1
GO:0009437	carnitine metabolic process	1/68	13/18800	0.0460286	0.0904579	0.0450842	CPT1A	1
GO:0010623	programmed cell death involved in cell development	1/68	13/18800	0.0460286	0.0904579	0.0450842	FGF2	1
GO:0010713	negative regulation of collagen metabolic process	1/68	13/18800	0.0460286	0.0904579	0.0450842	PPARD	1
GO:0030157	pancreatic juice secretion	1/68	13/18800	0.0460286	0.0904579	0.0450842	NR1H3	1
GO:0031053	primary miRNA processing	1/68	13/18800	0.0460286	0.0904579	0.0450842	STAT3	1
GO:0032621	interleukin-18 production	1/68	13/18800	0.0460286	0.0904579	0.0450842	TLR9	1
GO:0032661	regulation of interleukin-18 production	1/68	13/18800	0.0460286	0.0904579	0.0450842	TLR9	1
GO:0034616	response to laminar fluid shear stress	1/68	13/18800	0.0460286	0.0904579	0.0450842	ACE	1
GO:0035588	G protein-coupled purinergic receptor signaling pathway	1/68	13/18800	0.0460286	0.0904579	0.0450842	ADA	1
GO:0036005	response to macrophage colony-stimulating factor	1/68	13/18800	0.0460286	0.0904579	0.0450842	TLR4	1
GO:0036006	cellular response to macrophage colony-stimulating factor stimulus	1/68	13/18800	0.0460286	0.0904579	0.0450842	TLR4	1
GO:0042492	gamma-delta T cell differentiation	1/68	13/18800	0.0460286	0.0904579	0.0450842	PTPRC	1
GO:0042921	glucocorticoid receptor signaling pathway	1/68	13/18800	0.0460286	0.0904579	0.0450842	NR3C1	1
GO:0048012	hepatocyte growth factor receptor signaling pathway	1/68	13/18800	0.0460286	0.0904579	0.0450842	PTPN1	1
GO:0061029	eyelid development in camera-type eye	1/68	13/18800	0.0460286	0.0904579	0.0450842	JUN	1
GO:0061418	regulation of transcription from RNA polymerase II promoter in response to hypoxia	1/68	13/18800	0.0460286	0.0904579	0.0450842	VEGFA	1
GO:0061430	bone trabecula morphogenesis	1/68	13/18800	0.0460286	0.0904579	0.0450842	MMP2	1
GO:0061744	motor behavior	1/68	13/18800	0.0460286	0.0904579	0.0450842	DPP4	1
GO:0070424	regulation of nucleotide-binding oligomerization domain containing signaling pathway	1/68	13/18800	0.0460286	0.0904579	0.0450842	TLR4	1
GO:0071474	cellular hyperosmotic response	1/68	13/18800	0.0460286	0.0904579	0.0450842	SLC2A1	1
GO:0072520	seminiferous tubule development	1/68	13/18800	0.0460286	0.0904579	0.0450842	AR	1
GO:0072540	T-helper 17 cell lineage commitment	1/68	13/18800	0.0460286	0.0904579	0.0450842	STAT3	1
GO:0090153	regulation of sphingolipid biosynthetic process	1/68	13/18800	0.0460286	0.0904579	0.0450842	PRKCD	1
GO:0110096	cellular response to aldehyde	1/68	13/18800	0.0460286	0.0904579	0.0450842	ACE	1
GO:1900103	positive regulation of endoplasmic reticulum unfolded protein response	1/68	13/18800	0.0460286	0.0904579	0.0450842	PTPN1	1
GO:1901894	regulation of ATPase-coupled calcium transmembrane transporter activity	1/68	13/18800	0.0460286	0.0904579	0.0450842	TLR9	1
GO:1903054	negative regulation of extracellular matrix organization	1/68	13/18800	0.0460286	0.0904579	0.0450842	DPP4	1
GO:1904748	regulation of apoptotic process involved in development	1/68	13/18800	0.0460286	0.0904579	0.0450842	VDR	1
GO:1905038	regulation of membrane lipid metabolic process	1/68	13/18800	0.0460286	0.0904579	0.0450842	PRKCD	1
GO:0003073	regulation of systemic arterial blood pressure	2/68	95/18800	0.046408	0.0910137	0.0453612	ACE/AR	2
GO:0032088	negative regulation of NF-kappaB transcription factor activity	2/68	95/18800	0.046408	0.0910137	0.0453612	TLR9/NR1H4	2
GO:0042982	amyloid precursor protein metabolic process	2/68	95/18800	0.046408	0.0910137	0.0453612	PIN1/CASP3	2
GO:0001708	cell fate specification	2/68	96/18800	0.0472872	0.0925454	0.0461246	FGF2/AR	2
GO:0046330	positive regulation of JNK cascade	2/68	96/18800	0.0472872	0.0925454	0.0461246	TLR9/TLR4	2
GO:0051153	regulation of striated muscle cell differentiation	2/68	96/18800	0.0472872	0.0925454	0.0461246	PPARA/G6PD	2
GO:0010389	regulation of G2/M transition of mitotic cell cycle	2/68	97/18800	0.0481725	0.0941047	0.0469018	CDC25A/CDK1	2
GO:0000079	regulation of cyclin-dependent protein serine/threonine kinase activity	2/68	98/18800	0.0490638	0.0941047	0.0469018	CDC25A/CASP3	2
GO:0006721	terpenoid metabolic process	2/68	98/18800	0.0490638	0.0941047	0.0469018	PPARD/CYP2D6	2
GO:0036473	cell death in response to oxidative stress	2/68	98/18800	0.0490638	0.0941047	0.0469018	TLR4/PRKCD	2
GO:0061337	cardiac conduction	2/68	98/18800	0.0490638	0.0941047	0.0469018	KCNH2/CACNA2D1	2
GO:0120162	positive regulation of cold-induced thermogenesis	2/68	98/18800	0.0490638	0.0941047	0.0469018	HDAC3/VEGFA	2
GO:0150115	cell-substrate junction organization	2/68	98/18800	0.0490638	0.0941047	0.0469018	VEGFA/KDR	2
GO:0001771	immunological synapse formation	1/68	14/18800	0.0494815	0.0941047	0.0469018	LGALS3	1
GO:0002467	germinal center formation	1/68	14/18800	0.0494815	0.0941047	0.0469018	ADA	1
GO:0002756	MyD88-independent toll-like receptor signaling pathway	1/68	14/18800	0.0494815	0.0941047	0.0469018	TLR4	1
GO:0006167	AMP biosynthetic process	1/68	14/18800	0.0494815	0.0941047	0.0469018	ADA	1
GO:0006177	GMP biosynthetic process	1/68	14/18800	0.0494815	0.0941047	0.0469018	ADA	1
GO:0006287	base-excision repair, gap-filling	1/68	14/18800	0.0494815	0.0941047	0.0469018	LIG1	1
GO:0009158	ribonucleoside monophosphate catabolic process	1/68	14/18800	0.0494815	0.0941047	0.0469018	ADA	1
GO:0009159	deoxyribonucleoside monophosphate catabolic process	1/68	14/18800	0.0494815	0.0941047	0.0469018	ADA	1
GO:0009886	post-embryonic animal morphogenesis	1/68	14/18800	0.0494815	0.0941047	0.0469018	KDR	1
GO:0010867	positive regulation of triglyceride biosynthetic process	1/68	14/18800	0.0494815	0.0941047	0.0469018	NR1H3	1
GO:0021984	adenohypophysis development	1/68	14/18800	0.0494815	0.0941047	0.0469018	FGF2	1
GO:0030238	male sex determination	1/68	14/18800	0.0494815	0.0941047	0.0469018	AR	1
GO:0031958	corticosteroid receptor signaling pathway	1/68	14/18800	0.0494815	0.0941047	0.0469018	NR3C1	1
GO:0032373	positive regulation of sterol transport	1/68	14/18800	0.0494815	0.0941047	0.0469018	NR1H3	1
GO:0032376	positive regulation of cholesterol transport	1/68	14/18800	0.0494815	0.0941047	0.0469018	NR1H3	1
GO:0034111	negative regulation of homotypic cell-cell adhesion	1/68	14/18800	0.0494815	0.0941047	0.0469018	PRKCD	1
GO:0035791	platelet-derived growth factor receptor-beta signaling pathway	1/68	14/18800	0.0494815	0.0941047	0.0469018	PTPN1	1
GO:0036151	phosphatidylcholine acyl-chain remodeling	1/68	14/18800	0.0494815	0.0941047	0.0469018	NR1H3	1
GO:0043101	purine-containing compound salvage	1/68	14/18800	0.0494815	0.0941047	0.0469018	ADA	1
GO:0043922	negative regulation by host of viral transcription	1/68	14/18800	0.0494815	0.0941047	0.0469018	JUN	1
GO:0044794	positive regulation by host of viral process	1/68	14/18800	0.0494815	0.0941047	0.0469018	IGF2R	1
GO:0045059	positive thymic T cell selection	1/68	14/18800	0.0494815	0.0941047	0.0469018	PTPRC	1
GO:0045579	positive regulation of B cell differentiation	1/68	14/18800	0.0494815	0.0941047	0.0469018	IL2	1
GO:0046479	glycosphingolipid catabolic process	1/68	14/18800	0.0494815	0.0941047	0.0469018	PRKCD	1
GO:0047484	regulation of response to osmotic stress	1/68	14/18800	0.0494815	0.0941047	0.0469018	ABCB1	1
GO:0050930	induction of positive chemotaxis	1/68	14/18800	0.0494815	0.0941047	0.0469018	VEGFA	1
GO:0051547	regulation of keratinocyte migration	1/68	14/18800	0.0494815	0.0941047	0.0469018	MMP9	1
GO:0055012	ventricular cardiac muscle cell differentiation	1/68	14/18800	0.0494815	0.0941047	0.0469018	CDK1	1
GO:0070942	neutrophil mediated cytotoxicity	1/68	14/18800	0.0494815	0.0941047	0.0469018	F2	1
GO:1901841	regulation of high voltage-gated calcium channel activity	1/68	14/18800	0.0494815	0.0941047	0.0469018	CACNA2D1	1
GO:1902947	regulation of tau-protein kinase activity	1/68	14/18800	0.0494815	0.0941047	0.0469018	HSP90AA1	1
GO:1902969	mitotic DNA replication	1/68	14/18800	0.0494815	0.0941047	0.0469018	LIG1	1
GO:1903729	regulation of plasma membrane organization	1/68	14/18800	0.0494815	0.0941047	0.0469018	PRKCD	1
GO:1903894	regulation of IRE1-mediated unfolded protein response	1/68	14/18800	0.0494815	0.0941047	0.0469018	PTPN1	1
GO:2001171	positive regulation of ATP biosynthetic process	1/68	14/18800	0.0494815	0.0941047	0.0469018	PPARA	1
GO:0006165	nucleoside diphosphate phosphorylation	2/68	99/18800	0.0499612	0.0948893	0.0472928	STAT3/PPARA	2
GO:0045639	positive regulation of myeloid cell differentiation	2/68	99/18800	0.0499612	0.0948893	0.0472928	STAT3/PRKCA	2
GO:0009259	ribonucleotide metabolic process	4/68	384/18800	0.0503084	0.0954847	0.0475895	STAT3/PPARA/HMGCR/ADA	4
GO:0009913	epidermal cell differentiation	3/68	230/18800	0.0507157	0.0961931	0.0479426	VDR/GLI1/CASP3	3
GO:0031341	regulation of cell killing	2/68	100/18800	0.0508645	0.0962817	0.0479867	PTPRC/BCL2L1	2
GO:0046939	nucleotide phosphorylation	2/68	100/18800	0.0508645	0.0962817	0.0479867	STAT3/PPARA	2
GO:1901992	positive regulation of mitotic cell cycle phase transition	2/68	100/18800	0.0508645	0.0962817	0.0479867	CDC25A/CDK1	2
GO:1904029	regulation of cyclin-dependent protein kinase activity	2/68	101/18800	0.0517737	0.0979372	0.0488118	CDC25A/CASP3	2
GO:0015914	phospholipid transport	2/68	102/18800	0.0526888	0.0980759	0.048881	PRKCD/ABCB1	2
GO:0035710	CD4-positive, alpha-beta T cell activation	2/68	102/18800	0.0526888	0.0980759	0.048881	STAT3/IL2	2
GO:0062014	negative regulation of small molecule metabolic process	2/68	102/18800	0.0526888	0.0980759	0.048881	STAT3/PPARA	2
GO:1902106	negative regulation of leukocyte differentiation	2/68	102/18800	0.0526888	0.0980759	0.048881	TLR4/IL2	2
GO:0060560	developmental growth involved in morphogenesis	3/68	234/18800	0.0528864	0.0980759	0.048881	VEGFA/HSP90AA1/FGF1	3
GO:0002730	regulation of dendritic cell cytokine production	1/68	15/18800	0.0529221	0.0980759	0.048881	TLR4	1
GO:0005980	glycogen catabolic process	1/68	15/18800	0.0529221	0.0980759	0.048881	PYGL	1
GO:0006098	pentose-phosphate shunt	1/68	15/18800	0.0529221	0.0980759	0.048881	G6PD	1
GO:0006271	DNA strand elongation involved in DNA replication	1/68	15/18800	0.0529221	0.0980759	0.048881	LIG1	1
GO:0006570	tyrosine metabolic process	1/68	15/18800	0.0529221	0.0980759	0.048881	TYR	1
GO:0007216	G protein-coupled glutamate receptor signaling pathway	1/68	15/18800	0.0529221	0.0980759	0.048881	GRM8	1
GO:0007567	parturition	1/68	15/18800	0.0529221	0.0980759	0.048881	MMP2	1
GO:0010839	negative regulation of keratinocyte proliferation	1/68	15/18800	0.0529221	0.0980759	0.048881	VDR	1
GO:0010889	regulation of sequestering of triglyceride	1/68	15/18800	0.0529221	0.0980759	0.048881	PPARA	1
GO:0019511	peptidyl-proline hydroxylation	1/68	15/18800	0.0529221	0.0980759	0.048881	EGLN1	1
GO:0030202	heparin metabolic process	1/68	15/18800	0.0529221	0.0980759	0.048881	HPSE	1
GO:0032725	positive regulation of granulocyte macrophage colony-stimulating factor production	1/68	15/18800	0.0529221	0.0980759	0.048881	TLR9	1
GO:0045346	regulation of MHC class II biosynthetic process	1/68	15/18800	0.0529221	0.0980759	0.048881	TLR4	1
GO:0046007	negative regulation of activated T cell proliferation	1/68	15/18800	0.0529221	0.0980759	0.048881	CASP3	1
GO:0048308	organelle inheritance	1/68	15/18800	0.0529221	0.0980759	0.048881	CDK1	1
GO:0048313	Golgi inheritance	1/68	15/18800	0.0529221	0.0980759	0.048881	CDK1	1
GO:0048712	negative regulation of astrocyte differentiation	1/68	15/18800	0.0529221	0.0980759	0.048881	F2	1
GO:0051791	medium-chain fatty acid metabolic process	1/68	15/18800	0.0529221	0.0980759	0.048881	CES1	1
GO:0055091	phospholipid homeostasis	1/68	15/18800	0.0529221	0.0980759	0.048881	ABCB11	1
GO:0060572	morphogenesis of an epithelial bud	1/68	15/18800	0.0529221	0.0980759	0.048881	AR	1
GO:0060707	trophoblast giant cell differentiation	1/68	15/18800	0.0529221	0.0980759	0.048881	PLG	1
GO:0086069	bundle of His cell to Purkinje myocyte communication	1/68	15/18800	0.0529221	0.0980759	0.048881	CACNA2D1	1
GO:0090281	negative regulation of calcium ion import	1/68	15/18800	0.0529221	0.0980759	0.048881	ACE	1
GO:0106070	regulation of adenylate cyclase-activating G protein-coupled receptor signaling pathway	1/68	15/18800	0.0529221	0.0980759	0.048881	PRKCA	1
GO:1900102	negative regulation of endoplasmic reticulum unfolded protein response	1/68	15/18800	0.0529221	0.0980759	0.048881	PTPN1	1
GO:2001138	regulation of phospholipid transport	1/68	15/18800	0.0529221	0.0980759	0.048881	PRKCD	1
GO:0007160	cell-matrix adhesion	3/68	235/18800	0.053436	0.0988319	0.0492578	HPSE/VEGFA/KDR	3
GO:0009615	response to virus	4/68	392/18800	0.0535108	0.0988319	0.0492578	TLR9/PTPRC/HSP90AA1/BCL2L1	4
GO:0006641	triglyceride metabolic process	2/68	103/18800	0.0536097	0.0988319	0.0492578	NR1H3/CPT1A	2
GO:0006664	glycolipid metabolic process	2/68	103/18800	0.0536097	0.0988319	0.0492578	PRKCD/FUCA1	2
GO:0009135	purine nucleoside diphosphate metabolic process	2/68	103/18800	0.0536097	0.0988319	0.0492578	STAT3/PPARA	2
GO:0009179	purine ribonucleoside diphosphate metabolic process	2/68	103/18800	0.0536097	0.0988319	0.0492578	STAT3/PPARA	2
GO:0042102	positive regulation of T cell proliferation	2/68	103/18800	0.0536097	0.0988319	0.0492578	PTPRC/IL2	2
GO:0070252	actin-mediated cell contraction	2/68	103/18800	0.0536097	0.0988319	0.0492578	KCNH2/CACNA2D1	2
GO:0002703	regulation of leukocyte mediated immunity	3/68	236/18800	0.0539884	0.0994653	0.0495735	TLR4/PTPRC/IL2	3
GO:0006163	purine nucleotide metabolic process	4/68	394/18800	0.0543285	0.100027	0.0498533	STAT3/PPARA/HMGCR/ADA	4
GO:0002444	myeloid leukocyte mediated immunity	2/68	104/18800	0.0545363	0.100214	0.0499464	F2/ACE	2
GO:0007200	phospholipase C-activating G protein-coupled receptor signaling pathway	2/68	104/18800	0.0545363	0.100214	0.0499464	HTR2C/F2	2
GO:1903509	liposaccharide metabolic process	2/68	104/18800	0.0545363	0.100214	0.0499464	PRKCD/FUCA1	2
GO:0098657	import into cell	3/68	238/18800	0.0551016	0.100769	0.0502234	SLC2A1/KCNH2/CACNA2D1	3
GO:0006672	ceramide metabolic process	2/68	105/18800	0.0554686	0.100769	0.0502234	PRKCD/PPP2CA	2
GO:1901890	positive regulation of cell junction assembly	2/68	105/18800	0.0554686	0.100769	0.0502234	VEGFA/KDR	2
GO:0001991	regulation of systemic arterial blood pressure by circulatory renin-angiotensin	1/68	16/18800	0.0563505	0.100769	0.0502234	ACE	1
GO:0002371	dendritic cell cytokine production	1/68	16/18800	0.0563505	0.100769	0.0502234	TLR4	1
GO:0006004	fucose metabolic process	1/68	16/18800	0.0563505	0.100769	0.0502234	FUCA1	1
GO:0006266	DNA ligation	1/68	16/18800	0.0563505	0.100769	0.0502234	LIG1	1
GO:0009151	purine deoxyribonucleotide metabolic process	1/68	16/18800	0.0563505	0.100769	0.0502234	ADA	1
GO:0009163	nucleoside biosynthetic process	1/68	16/18800	0.0563505	0.100769	0.0502234	ADA	1
GO:0009200	deoxyribonucleoside triphosphate metabolic process	1/68	16/18800	0.0563505	0.100769	0.0502234	ADA	1
GO:0009251	glucan catabolic process	1/68	16/18800	0.0563505	0.100769	0.0502234	PYGL	1
GO:0010715	regulation of extracellular matrix disassembly	1/68	16/18800	0.0563505	0.100769	0.0502234	DPP4	1
GO:0017014	protein nitrosylation	1/68	16/18800	0.0563505	0.100769	0.0502234	ACE	1
GO:0018119	peptidyl-cysteine S-nitrosylation	1/68	16/18800	0.0563505	0.100769	0.0502234	ACE	1
GO:0018216	peptidyl-arginine methylation	1/68	16/18800	0.0563505	0.100769	0.0502234	NR1H4	1
GO:0018410	C-terminal protein amino acid modification	1/68	16/18800	0.0563505	0.100769	0.0502234	FOLH1	1
GO:0032095	regulation of response to food	1/68	16/18800	0.0563505	0.100769	0.0502234	PPARA	1
GO:0034404	nucleobase-containing small molecule biosynthetic process	1/68	16/18800	0.0563505	0.100769	0.0502234	ADA	1
GO:0035641	locomotory exploration behavior	1/68	16/18800	0.0563505	0.100769	0.0502234	DPP4	1
GO:0035970	peptidyl-threonine dephosphorylation	1/68	16/18800	0.0563505	0.100769	0.0502234	PPP2CA	1
GO:0042532	negative regulation of tyrosine phosphorylation of STAT protein	1/68	16/18800	0.0563505	0.100769	0.0502234	PPP2CA	1
GO:0043249	erythrocyte maturation	1/68	16/18800	0.0563505	0.100769	0.0502234	G6PD	1
GO:0045342	MHC class II biosynthetic process	1/68	16/18800	0.0563505	0.100769	0.0502234	TLR4	1
GO:0045651	positive regulation of macrophage differentiation	1/68	16/18800	0.0563505	0.100769	0.0502234	PRKCA	1
GO:0045780	positive regulation of bone resorption	1/68	16/18800	0.0563505	0.100769	0.0502234	PRKCA	1
GO:0050862	positive regulation of T cell receptor signaling pathway	1/68	16/18800	0.0563505	0.100769	0.0502234	ADA	1
GO:0060033	anatomical structure regression	1/68	16/18800	0.0563505	0.100769	0.0502234	GLI1	1
GO:0060330	regulation of response to interferon-gamma	1/68	16/18800	0.0563505	0.100769	0.0502234	NR1H3	1
GO:0060334	regulation of interferon-gamma-mediated signaling pathway	1/68	16/18800	0.0563505	0.100769	0.0502234	NR1H3	1
GO:0060841	venous blood vessel development	1/68	16/18800	0.0563505	0.100769	0.0502234	VEGFA	1
GO:0061684	chaperone-mediated autophagy	1/68	16/18800	0.0563505	0.100769	0.0502234	HSP90AA1	1
GO:0070242	thymocyte apoptotic process	1/68	16/18800	0.0563505	0.100769	0.0502234	ADA	1
GO:0070431	nucleotide-binding oligomerization domain containing 2 signaling pathway	1/68	16/18800	0.0563505	0.100769	0.0502234	TLR4	1
GO:0071391	cellular response to estrogen stimulus	1/68	16/18800	0.0563505	0.100769	0.0502234	AR	1
GO:0098915	membrane repolarization during ventricular cardiac muscle cell action potential	1/68	16/18800	0.0563505	0.100769	0.0502234	KCNH2	1
GO:1901163	regulation of trophoblast cell migration	1/68	16/18800	0.0563505	0.100769	0.0502234	VEGFA	1
GO:1904683	regulation of metalloendopeptidase activity	1/68	16/18800	0.0563505	0.100769	0.0502234	STAT3	1
GO:2000696	regulation of epithelial cell differentiation involved in kidney development	1/68	16/18800	0.0563505	0.100769	0.0502234	MMP9	1
GO:2001212	regulation of vasculogenesis	1/68	16/18800	0.0563505	0.100769	0.0502234	KDR	1
GO:0006090	pyruvate metabolic process	2/68	106/18800	0.0564066	0.100769	0.0502234	STAT3/PPARA	2
GO:0030593	neutrophil chemotaxis	2/68	106/18800	0.0564066	0.100769	0.0502234	LGALS3/DPP4	2
GO:0032410	negative regulation of transporter activity	2/68	106/18800	0.0564066	0.100769	0.0502234	TLR9/MMP9	2
GO:0032414	positive regulation of ion transmembrane transporter activity	2/68	106/18800	0.0564066	0.100769	0.0502234	ABCB1/CACNA2D1	2
GO:1903707	negative regulation of hemopoiesis	2/68	106/18800	0.0564066	0.100769	0.0502234	TLR4/IL2	2
GO:0008637	apoptotic mitochondrial changes	2/68	107/18800	0.0573501	0.102326	0.0509991	MMP9/BCL2L1	2
GO:0033138	positive regulation of peptidyl-serine phosphorylation	2/68	107/18800	0.0573501	0.102326	0.0509991	VEGFA/HSP90AA1	2
GO:0016485	protein processing	3/68	243/18800	0.0579326	0.1033	0.0514845	DPP4/ACE/CASP3	3
GO:0006805	xenobiotic metabolic process	2/68	108/18800	0.0582992	0.103757	0.0517125	ABCB11/CYP2D6	2
GO:0007218	neuropeptide signaling pathway	2/68	108/18800	0.0582992	0.103757	0.0517125	SSTR2/SSTR1	2
GO:1902749	regulation of cell cycle G2/M phase transition	2/68	108/18800	0.0582992	0.103757	0.0517125	CDC25A/CDK1	2
GO:0007188	adenylate cyclase-modulating G protein-coupled receptor signaling pathway	3/68	244/18800	0.058507	0.104061	0.0518642	SSTR2/PRKCA/GRM8	3
GO:0006766	vitamin metabolic process	2/68	109/18800	0.0592538	0.104205	0.0519355	SLC2A1/PPARD	2
GO:0009408	response to heat	2/68	109/18800	0.0592538	0.104205	0.0519355	HSP90AA1/FGF1	2
GO:0032526	response to retinoic acid	2/68	109/18800	0.0592538	0.104205	0.0519355	MMP2/IGF2R	2
GO:0090263	positive regulation of canonical Wnt signaling pathway	2/68	109/18800	0.0592538	0.104205	0.0519355	PIN1/FGF2	2
GO:1903320	regulation of protein modification by small protein conjugation or removal	3/68	246/18800	0.0596639	0.104205	0.0519355	HDAC3/PIN1/HSP90AA1	3
GO:0002295	T-helper cell lineage commitment	1/68	17/18800	0.0597666	0.104205	0.0519355	STAT3	1
GO:0002544	chronic inflammatory response	1/68	17/18800	0.0597666	0.104205	0.0519355	CYP19A1	1
GO:0006577	amino-acid betaine metabolic process	1/68	17/18800	0.0597666	0.104205	0.0519355	CPT1A	1
GO:0006677	glycosylceramide metabolic process	1/68	17/18800	0.0597666	0.104205	0.0519355	PRKCD	1
GO:0010934	macrophage cytokine production	1/68	17/18800	0.0597666	0.104205	0.0519355	TLR4	1
GO:0010935	regulation of macrophage cytokine production	1/68	17/18800	0.0597666	0.104205	0.0519355	TLR4	1
GO:0016264	gap junction assembly	1/68	17/18800	0.0597666	0.104205	0.0519355	ACE	1
GO:0030949	positive regulation of vascular endothelial growth factor receptor signaling pathway	1/68	17/18800	0.0597666	0.104205	0.0519355	PRKCB	1
GO:0032604	granulocyte macrophage colony-stimulating factor production	1/68	17/18800	0.0597666	0.104205	0.0519355	TLR9	1
GO:0032645	regulation of granulocyte macrophage colony-stimulating factor production	1/68	17/18800	0.0597666	0.104205	0.0519355	TLR9	1
GO:0033189	response to vitamin A	1/68	17/18800	0.0597666	0.104205	0.0519355	PPARD	1
GO:0033194	response to hydroperoxide	1/68	17/18800	0.0597666	0.104205	0.0519355	PRKCD	1
GO:0035627	ceramide transport	1/68	17/18800	0.0597666	0.104205	0.0519355	ABCB1	1
GO:0043117	positive regulation of vascular permeability	1/68	17/18800	0.0597666	0.104205	0.0519355	VEGFA	1
GO:0043923	positive regulation by host of viral transcription	1/68	17/18800	0.0597666	0.104205	0.0519355	JUN	1
GO:0044247	cellular polysaccharide catabolic process	1/68	17/18800	0.0597666	0.104205	0.0519355	PYGL	1
GO:0044539	long-chain fatty acid import into cell	1/68	17/18800	0.0597666	0.104205	0.0519355	SLC2A1	1
GO:0045623	negative regulation of T-helper cell differentiation	1/68	17/18800	0.0597666	0.104205	0.0519355	IL2	1
GO:0046325	negative regulation of glucose import	1/68	17/18800	0.0597666	0.104205	0.0519355	ACE	1
GO:0055089	fatty acid homeostasis	1/68	17/18800	0.0597666	0.104205	0.0519355	NR1H4	1
GO:0060457	negative regulation of digestive system process	1/68	17/18800	0.0597666	0.104205	0.0519355	NR1H3	1
GO:0061450	trophoblast cell migration	1/68	17/18800	0.0597666	0.104205	0.0519355	VEGFA	1
GO:0090036	regulation of protein kinase C signaling	1/68	17/18800	0.0597666	0.104205	0.0519355	VEGFA	1
GO:0090594	inflammatory response to wounding	1/68	17/18800	0.0597666	0.104205	0.0519355	TLR4	1
GO:1901550	regulation of endothelial cell development	1/68	17/18800	0.0597666	0.104205	0.0519355	VEGFA	1
GO:1903140	regulation of establishment of endothelial barrier	1/68	17/18800	0.0597666	0.104205	0.0519355	VEGFA	1
GO:2001267	regulation of cysteine-type endopeptidase activity involved in apoptotic signaling pathway	1/68	17/18800	0.0597666	0.104205	0.0519355	MMP9	1
GO:0032611	interleukin-1 beta production	2/68	110/18800	0.0602138	0.104719	0.0521917	TLR4/STAT3	2
GO:0032651	regulation of interleukin-1 beta production	2/68	110/18800	0.0602138	0.104719	0.0521917	TLR4/STAT3	2
GO:1901222	regulation of NIK/NF-kappaB signaling	2/68	110/18800	0.0602138	0.104719	0.0521917	TLR9/TLR4	2
GO:0009636	response to toxic substance	3/68	247/18800	0.0602465	0.104719	0.0521917	ABCB1/CES1/CDK1	3
GO:0090068	positive regulation of cell cycle process	3/68	247/18800	0.0602465	0.104719	0.0521917	GLI1/CDC25A/CDK1	3
GO:0001676	long-chain fatty acid metabolic process	2/68	111/18800	0.0611792	0.106144	0.0529021	CYP2D6/CPT1A	2
GO:0009141	nucleoside triphosphate metabolic process	2/68	111/18800	0.0611792	0.106144	0.0529021	PPARA/ADA	2
GO:0048640	negative regulation of developmental growth	2/68	111/18800	0.0611792	0.106144	0.0529021	PPARA/G6PD	2
GO:0006939	smooth muscle contraction	2/68	112/18800	0.0621499	0.107618	0.0536368	SSTR2/ADA	2
GO:0009185	ribonucleoside diphosphate metabolic process	2/68	112/18800	0.0621499	0.107618	0.0536368	STAT3/PPARA	2
GO:0044344	cellular response to fibroblast growth factor stimulus	2/68	113/18800	0.063126	0.107618	0.0536368	FGF2/FGF1	2
GO:0002923	regulation of humoral immune response mediated by circulating immunoglobulin	1/68	18/18800	0.0631705	0.107618	0.0536368	PTPRC	1
GO:0003159	morphogenesis of an endothelium	1/68	18/18800	0.0631705	0.107618	0.0536368	FGF1	1
GO:0006684	sphingomyelin metabolic process	1/68	18/18800	0.0631705	0.107618	0.0536368	PRKCD	1
GO:0006740	NADPH regeneration	1/68	18/18800	0.0631705	0.107618	0.0536368	G6PD	1
GO:0009125	nucleoside monophosphate catabolic process	1/68	18/18800	0.0631705	0.107618	0.0536368	ADA	1
GO:0015936	coenzyme A metabolic process	1/68	18/18800	0.0631705	0.107618	0.0536368	HMGCR	1
GO:0030540	female genitalia development	1/68	18/18800	0.0631705	0.107618	0.0536368	CYP19A1	1
GO:0030730	sequestering of triglyceride	1/68	18/18800	0.0631705	0.107618	0.0536368	PPARA	1
GO:0030889	negative regulation of B cell proliferation	1/68	18/18800	0.0631705	0.107618	0.0536368	CASP3	1
GO:0030903	notochord development	1/68	18/18800	0.0631705	0.107618	0.0536368	GLI1	1
GO:0036499	PERK-mediated unfolded protein response	1/68	18/18800	0.0631705	0.107618	0.0536368	PTPN1	1
GO:0043116	negative regulation of vascular permeability	1/68	18/18800	0.0631705	0.107618	0.0536368	VEGFA	1
GO:0043173	nucleotide salvage	1/68	18/18800	0.0631705	0.107618	0.0536368	ADA	1
GO:0044320	cellular response to leptin stimulus	1/68	18/18800	0.0631705	0.107618	0.0536368	STAT3	1
GO:0045722	positive regulation of gluconeogenesis	1/68	18/18800	0.0631705	0.107618	0.0536368	PPARA	1
GO:0045945	positive regulation of transcription by RNA polymerase III	1/68	18/18800	0.0631705	0.107618	0.0536368	AR	1
GO:0046112	nucleobase biosynthetic process	1/68	18/18800	0.0631705	0.107618	0.0536368	ADA	1
GO:0060602	branch elongation of an epithelium	1/68	18/18800	0.0631705	0.107618	0.0536368	FGF1	1
GO:0060644	mammary gland epithelial cell differentiation	1/68	18/18800	0.0631705	0.107618	0.0536368	FGF2	1
GO:0061154	endothelial tube morphogenesis	1/68	18/18800	0.0631705	0.107618	0.0536368	FGF1	1
GO:0071397	cellular response to cholesterol	1/68	18/18800	0.0631705	0.107618	0.0536368	CES1	1
GO:0072567	chemokine (C-X-C motif) ligand 2 production	1/68	18/18800	0.0631705	0.107618	0.0536368	TLR4	1
GO:0090190	positive regulation of branching involved in ureteric bud morphogenesis	1/68	18/18800	0.0631705	0.107618	0.0536368	VEGFA	1
GO:0140354	lipid import into cell	1/68	18/18800	0.0631705	0.107618	0.0536368	SLC2A1	1
GO:0150079	negative regulation of neuroinflammatory response	1/68	18/18800	0.0631705	0.107618	0.0536368	PTPRC	1
GO:2000319	regulation of T-helper 17 cell differentiation	1/68	18/18800	0.0631705	0.107618	0.0536368	IL2	1
GO:2000341	regulation of chemokine (C-X-C motif) ligand 2 production	1/68	18/18800	0.0631705	0.107618	0.0536368	TLR4	1
GO:1901987	regulation of cell cycle phase transition	4/68	415/18800	0.0633253	0.107817	0.0537359	PPP2CA/GLI1/CDC25A/CDK1	4
GO:0072521	purine-containing compound metabolic process	4/68	416/18800	0.0637723	0.108513	0.0540827	STAT3/PPARA/HMGCR/ADA	4
GO:0044843	cell cycle G1/S phase transition	3/68	255/18800	0.0650033	0.110541	0.0550935	PPP2CA/GLI1/CDC25A	3
GO:0090288	negative regulation of cellular response to growth factor stimulus	2/68	115/18800	0.0650936	0.110628	0.0551369	PTPN1/FGF2	2
GO:0001503	ossification	4/68	420/18800	0.0655771	0.111383	0.0555131	MMP9/MMP2/GLI1/FGF2	4
GO:0000272	polysaccharide catabolic process	1/68	19/18800	0.0665623	0.11218	0.0559105	PYGL	1
GO:0001829	trophectodermal cell differentiation	1/68	19/18800	0.0665623	0.11218	0.0559105	ADA	1
GO:0006144	purine nucleobase metabolic process	1/68	19/18800	0.0665623	0.11218	0.0559105	ADA	1
GO:0032930	positive regulation of superoxide anion generation	1/68	19/18800	0.0665623	0.11218	0.0559105	PRKCD	1
GO:0034501	protein localization to kinetochore	1/68	19/18800	0.0665623	0.11218	0.0559105	CDK1	1
GO:0045618	positive regulation of keratinocyte differentiation	1/68	19/18800	0.0665623	0.11218	0.0559105	VDR	1
GO:0048245	eosinophil chemotaxis	1/68	19/18800	0.0665623	0.11218	0.0559105	LGALS3	1
GO:0051797	regulation of hair follicle development	1/68	19/18800	0.0665623	0.11218	0.0559105	HPSE	1
GO:0051900	regulation of mitochondrial depolarization	1/68	19/18800	0.0665623	0.11218	0.0559105	KDR	1
GO:0055093	response to hyperoxia	1/68	19/18800	0.0665623	0.11218	0.0559105	MMP2	1
GO:0070989	oxidative demethylation	1/68	19/18800	0.0665623	0.11218	0.0559105	CYP2D6	1
GO:1903083	protein localization to condensed chromosome	1/68	19/18800	0.0665623	0.11218	0.0559105	CDK1	1
GO:1903427	negative regulation of reactive oxygen species biosynthetic process	1/68	19/18800	0.0665623	0.11218	0.0559105	PPARA	1
GO:0002708	positive regulation of lymphocyte mediated immunity	2/68	117/18800	0.0670819	0.112854	0.0562464	PTPRC/IL2	2
GO:0002761	regulation of myeloid leukocyte differentiation	2/68	117/18800	0.0670819	0.112854	0.0562464	TLR4/PRKCA	2
GO:0007006	mitochondrial membrane organization	2/68	117/18800	0.0670819	0.112854	0.0562464	HSP90AA1/BCL2L1	2
GO:0042391	regulation of membrane potential	4/68	425/18800	0.0678708	0.114113	0.056874	KDR/KCNH2/CACNA2D1/BCL2L1	4
GO:0061448	connective tissue development	3/68	260/18800	0.0680624	0.114132	0.0568833	NR1H4/PPARD/FGF2	3
GO:0006476	protein deacetylation	2/68	118/18800	0.0680836	0.114132	0.0568833	HDAC3/VEGFA	2
GO:0071346	cellular response to interferon-gamma	2/68	118/18800	0.0680836	0.114132	0.0568833	NR1H3/TLR4	2
GO:0098659	inorganic cation import across plasma membrane	2/68	118/18800	0.0680836	0.114132	0.0568833	KCNH2/CACNA2D1	2
GO:0099587	inorganic ion import across plasma membrane	2/68	118/18800	0.0680836	0.114132	0.0568833	KCNH2/CACNA2D1	2
GO:0060828	regulation of canonical Wnt signaling pathway	3/68	261/18800	0.0686821	0.115067	0.0573493	PIN1/GLI1/FGF2	3
GO:0071774	response to fibroblast growth factor	2/68	119/18800	0.0690903	0.115199	0.0574149	FGF2/FGF1	2
GO:2000278	regulation of DNA biosynthetic process	2/68	119/18800	0.0690903	0.115199	0.0574149	HSP90AA1/FGF2	2
GO:0009168	purine ribonucleoside monophosphate biosynthetic process	1/68	20/18800	0.069942	0.115199	0.0574149	ADA	1
GO:0010288	response to lead ion	1/68	20/18800	0.069942	0.115199	0.0574149	PPP2CA	1
GO:0032793	positive regulation of CREB transcription factor activity	1/68	20/18800	0.069942	0.115199	0.0574149	VEGFA	1
GO:0035813	regulation of renal sodium excretion	1/68	20/18800	0.069942	0.115199	0.0574149	ACE	1
GO:0036498	IRE1-mediated unfolded protein response	1/68	20/18800	0.069942	0.115199	0.0574149	PTPN1	1
GO:0042454	ribonucleoside catabolic process	1/68	20/18800	0.069942	0.115199	0.0574149	ADA	1
GO:0042953	lipoprotein transport	1/68	20/18800	0.069942	0.115199	0.0574149	PRKCB	1
GO:0043373	CD4-positive, alpha-beta T cell lineage commitment	1/68	20/18800	0.069942	0.115199	0.0574149	STAT3	1
GO:0043691	reverse cholesterol transport	1/68	20/18800	0.069942	0.115199	0.0574149	CES1	1
GO:0045591	positive regulation of regulatory T cell differentiation	1/68	20/18800	0.069942	0.115199	0.0574149	IL2	1
GO:0046629	gamma-delta T cell activation	1/68	20/18800	0.069942	0.115199	0.0574149	PTPRC	1
GO:0051004	regulation of lipoprotein lipase activity	1/68	20/18800	0.069942	0.115199	0.0574149	NR1H3	1
GO:0052695	cellular glucuronidation	1/68	20/18800	0.069942	0.115199	0.0574149	UGT2B7	1
GO:0060716	labyrinthine layer blood vessel development	1/68	20/18800	0.069942	0.115199	0.0574149	PLG	1
GO:0070166	enamel mineralization	1/68	20/18800	0.069942	0.115199	0.0574149	PPARA	1
GO:0070233	negative regulation of T cell apoptotic process	1/68	20/18800	0.069942	0.115199	0.0574149	ADA	1
GO:0070584	mitochondrion morphogenesis	1/68	20/18800	0.069942	0.115199	0.0574149	BCL2L1	1
GO:0090201	negative regulation of release of cytochrome c from mitochondria	1/68	20/18800	0.069942	0.115199	0.0574149	BCL2L1	1
GO:0097623	potassium ion export across plasma membrane	1/68	20/18800	0.069942	0.115199	0.0574149	KCNH2	1
GO:0098543	detection of other organism	1/68	20/18800	0.069942	0.115199	0.0574149	TLR4	1
GO:1900221	regulation of amyloid-beta clearance	1/68	20/18800	0.069942	0.115199	0.0574149	HMGCR	1
GO:1900225	regulation of NLRP3 inflammasome complex assembly	1/68	20/18800	0.069942	0.115199	0.0574149	TLR4	1
GO:1901659	glycosyl compound biosynthetic process	1/68	20/18800	0.069942	0.115199	0.0574149	ADA	1
GO:1902004	positive regulation of amyloid-beta formation	1/68	20/18800	0.069942	0.115199	0.0574149	CASP3	1
GO:1903209	positive regulation of oxidative stress-induced cell death	1/68	20/18800	0.069942	0.115199	0.0574149	TLR4	1
GO:1903978	regulation of microglial cell activation	1/68	20/18800	0.069942	0.115199	0.0574149	PTPRC	1
GO:1990961	xenobiotic detoxification by transmembrane export across the plasma membrane	1/68	20/18800	0.069942	0.115199	0.0574149	ABCB1	1
GO:0006690	icosanoid metabolic process	2/68	121/18800	0.0711185	0.116864	0.058245	CYP2D6/CPA1	2
GO:0031398	positive regulation of protein ubiquitination	2/68	121/18800	0.0711185	0.116864	0.058245	HDAC3/PIN1	2
GO:0048675	axon extension	2/68	121/18800	0.0711185	0.116864	0.058245	VEGFA/HSP90AA1	2
GO:0051101	regulation of DNA binding	2/68	121/18800	0.0711185	0.116864	0.058245	MMP9/JUN	2
GO:0010811	positive regulation of cell-substrate adhesion	2/68	122/18800	0.0721399	0.118405	0.0590129	VEGFA/KDR	2
GO:0048593	camera-type eye morphogenesis	2/68	122/18800	0.0721399	0.118405	0.0590129	VEGFA/KDR	2
GO:0090092	regulation of transmembrane receptor protein serine/threonine kinase signaling pathway	3/68	267/18800	0.0724542	0.118808	0.0592137	PPARA/PIN1/KDR	3
GO:0001704	formation of primary germ layer	2/68	123/18800	0.0731661	0.118808	0.0592137	MMP9/MMP2	2
GO:0001952	regulation of cell-matrix adhesion	2/68	123/18800	0.0731661	0.118808	0.0592137	VEGFA/KDR	2
GO:0030220	platelet formation	1/68	21/18800	0.0733096	0.118808	0.0592137	CASP3	1
GO:0031290	retinal ganglion cell axon guidance	1/68	21/18800	0.0733096	0.118808	0.0592137	VEGFA	1
GO:0032069	regulation of nuclease activity	1/68	21/18800	0.0733096	0.118808	0.0592137	PRKCD	1
GO:0043371	negative regulation of CD4-positive, alpha-beta T cell differentiation	1/68	21/18800	0.0733096	0.118808	0.0592137	IL2	1
GO:0044872	lipoprotein localization	1/68	21/18800	0.0733096	0.118808	0.0592137	PRKCB	1
GO:0046514	ceramide catabolic process	1/68	21/18800	0.0733096	0.118808	0.0592137	PRKCD	1
GO:0046716	muscle cell cellular homeostasis	1/68	21/18800	0.0733096	0.118808	0.0592137	PLG	1
GO:0051882	mitochondrial depolarization	1/68	21/18800	0.0733096	0.118808	0.0592137	KDR	1
GO:0060065	uterus development	1/68	21/18800	0.0733096	0.118808	0.0592137	CYP19A1	1
GO:0070262	peptidyl-serine dephosphorylation	1/68	21/18800	0.0733096	0.118808	0.0592137	PPP2CA	1
GO:0071404	cellular response to low-density lipoprotein particle stimulus	1/68	21/18800	0.0733096	0.118808	0.0592137	CES1	1
GO:0071605	monocyte chemotactic protein-1 production	1/68	21/18800	0.0733096	0.118808	0.0592137	NR1H4	1
GO:0071637	regulation of monocyte chemotactic protein-1 production	1/68	21/18800	0.0733096	0.118808	0.0592137	NR1H4	1
GO:0071731	response to nitric oxide	1/68	21/18800	0.0733096	0.118808	0.0592137	EGLN1	1
GO:0090141	positive regulation of mitochondrial fission	1/68	21/18800	0.0733096	0.118808	0.0592137	KDR	1
GO:0090189	regulation of branching involved in ureteric bud morphogenesis	1/68	21/18800	0.0733096	0.118808	0.0592137	VEGFA	1
GO:0090280	positive regulation of calcium ion import	1/68	21/18800	0.0733096	0.118808	0.0592137	LGALS3	1
GO:1900118	negative regulation of execution phase of apoptosis	1/68	21/18800	0.0733096	0.118808	0.0592137	BCL2L1	1
GO:2000291	regulation of myoblast proliferation	1/68	21/18800	0.0733096	0.118808	0.0592137	PPARD	1
GO:0042177	negative regulation of protein catabolic process	2/68	124/18800	0.074197	0.120108	0.0598619	PIN1/HMGCR	2
GO:0051224	negative regulation of protein transport	2/68	124/18800	0.074197	0.120108	0.0598619	NR1H3/HMGCR	2
GO:0044772	mitotic cell cycle phase transition	4/68	440/18800	0.0750005	0.121339	0.0604755	PPP2CA/ABCB1/CDC25A/CDK1	4
GO:0046034	ATP metabolic process	3/68	273/18800	0.0763182	0.121803	0.0607065	STAT3/PPARA/CDK1	3
GO:0002363	alpha-beta T cell lineage commitment	1/68	22/18800	0.0766652	0.121803	0.0607065	STAT3	1
GO:0006063	uronic acid metabolic process	1/68	22/18800	0.0766652	0.121803	0.0607065	UGT2B7	1
GO:0006907	pinocytosis	1/68	22/18800	0.0766652	0.121803	0.0607065	NR1H3	1
GO:0007413	axonal fasciculation	1/68	22/18800	0.0766652	0.121803	0.0607065	CASP3	1
GO:0007530	sex determination	1/68	22/18800	0.0766652	0.121803	0.0607065	AR	1
GO:0007620	copulation	1/68	22/18800	0.0766652	0.121803	0.0607065	ADA	1
GO:0009127	purine nucleoside monophosphate biosynthetic process	1/68	22/18800	0.0766652	0.121803	0.0607065	ADA	1
GO:0010866	regulation of triglyceride biosynthetic process	1/68	22/18800	0.0766652	0.121803	0.0607065	NR1H3	1
GO:0010988	regulation of low-density lipoprotein particle clearance	1/68	22/18800	0.0766652	0.121803	0.0607065	NR1H4	1
GO:0016137	glycoside metabolic process	1/68	22/18800	0.0766652	0.121803	0.0607065	FUCA1	1
GO:0019585	glucuronate metabolic process	1/68	22/18800	0.0766652	0.121803	0.0607065	UGT2B7	1
GO:0031065	positive regulation of histone deacetylation	1/68	22/18800	0.0766652	0.121803	0.0607065	VEGFA	1
GO:0032516	positive regulation of phosphoprotein phosphatase activity	1/68	22/18800	0.0766652	0.121803	0.0607065	PTPRC	1
GO:0032700	negative regulation of interleukin-17 production	1/68	22/18800	0.0766652	0.121803	0.0607065	TLR4	1
GO:0032780	negative regulation of ATPase activity	1/68	22/18800	0.0766652	0.121803	0.0607065	TLR9	1
GO:0032928	regulation of superoxide anion generation	1/68	22/18800	0.0766652	0.121803	0.0607065	PRKCD	1
GO:0035812	renal sodium excretion	1/68	22/18800	0.0766652	0.121803	0.0607065	ACE	1
GO:0036344	platelet morphogenesis	1/68	22/18800	0.0766652	0.121803	0.0607065	CASP3	1
GO:0043369	CD4-positive or CD8-positive, alpha-beta T cell lineage commitment	1/68	22/18800	0.0766652	0.121803	0.0607065	STAT3	1
GO:0044321	response to leptin	1/68	22/18800	0.0766652	0.121803	0.0607065	STAT3	1
GO:0044546	NLRP3 inflammasome complex assembly	1/68	22/18800	0.0766652	0.121803	0.0607065	TLR4	1
GO:0045061	thymic T cell selection	1/68	22/18800	0.0766652	0.121803	0.0607065	PTPRC	1
GO:0046628	positive regulation of insulin receptor signaling pathway	1/68	22/18800	0.0766652	0.121803	0.0607065	NR1H4	1
GO:0061081	positive regulation of myeloid leukocyte cytokine production involved in immune response	1/68	22/18800	0.0766652	0.121803	0.0607065	TLR4	1
GO:0071305	cellular response to vitamin D	1/68	22/18800	0.0766652	0.121803	0.0607065	VDR	1
GO:0086012	membrane depolarization during cardiac muscle cell action potential	1/68	22/18800	0.0766652	0.121803	0.0607065	CACNA2D1	1
GO:0106030	neuron projection fasciculation	1/68	22/18800	0.0766652	0.121803	0.0607065	CASP3	1
GO:0140467	integrated stress response signaling	1/68	22/18800	0.0766652	0.121803	0.0607065	PTPN1	1
GO:1903428	positive regulation of reactive oxygen species biosynthetic process	1/68	22/18800	0.0766652	0.121803	0.0607065	TLR4	1
GO:1903589	positive regulation of blood vessel endothelial cell proliferation involved in sprouting angiogenesis	1/68	22/18800	0.0766652	0.121803	0.0607065	VEGFA	1
GO:2000810	regulation of bicellular tight junction assembly	1/68	22/18800	0.0766652	0.121803	0.0607065	GPBAR1	1
GO:0071621	granulocyte chemotaxis	2/68	128/18800	0.0783675	0.124298	0.06195	LGALS3/DPP4	2
GO:1904950	negative regulation of establishment of protein localization	2/68	128/18800	0.0783675	0.124298	0.06195	NR1H3/HMGCR	2
GO:1990266	neutrophil migration	2/68	128/18800	0.0783675	0.124298	0.06195	LGALS3/DPP4	2
GO:0035601	protein deacylation	2/68	129/18800	0.0794215	0.125355	0.0624766	HDAC3/VEGFA	2
GO:0044270	cellular nitrogen compound catabolic process	4/68	449/18800	0.0794551	0.125355	0.0624766	PRKCD/PRKCA/CYP2D6/ADA	4
GO:0002053	positive regulation of mesenchymal cell proliferation	1/68	23/18800	0.0800088	0.125355	0.0624766	KDR	1
GO:0010893	positive regulation of steroid biosynthetic process	1/68	23/18800	0.0800088	0.125355	0.0624766	FGF1	1
GO:0014821	phasic smooth muscle contraction	1/68	23/18800	0.0800088	0.125355	0.0624766	SSTR2	1
GO:0030728	ovulation	1/68	23/18800	0.0800088	0.125355	0.0624766	MMP2	1
GO:0034105	positive regulation of tissue remodeling	1/68	23/18800	0.0800088	0.125355	0.0624766	IL2	1
GO:0036303	lymph vessel morphogenesis	1/68	23/18800	0.0800088	0.125355	0.0624766	VEGFA	1
GO:0036315	cellular response to sterol	1/68	23/18800	0.0800088	0.125355	0.0624766	CES1	1
GO:0042438	melanin biosynthetic process	1/68	23/18800	0.0800088	0.125355	0.0624766	TYR	1
GO:0045540	regulation of cholesterol biosynthetic process	1/68	23/18800	0.0800088	0.125355	0.0624766	FGF1	1
GO:0045723	positive regulation of fatty acid biosynthetic process	1/68	23/18800	0.0800088	0.125355	0.0624766	NR1H3	1
GO:0046128	purine ribonucleoside metabolic process	1/68	23/18800	0.0800088	0.125355	0.0624766	ADA	1
GO:0046641	positive regulation of alpha-beta T cell proliferation	1/68	23/18800	0.0800088	0.125355	0.0624766	PTPRC	1
GO:0051131	chaperone-mediated protein complex assembly	1/68	23/18800	0.0800088	0.125355	0.0624766	HSP90AA1	1
GO:0060571	morphogenesis of an epithelial fold	1/68	23/18800	0.0800088	0.125355	0.0624766	AR	1
GO:0072677	eosinophil migration	1/68	23/18800	0.0800088	0.125355	0.0624766	LGALS3	1
GO:0090208	positive regulation of triglyceride metabolic process	1/68	23/18800	0.0800088	0.125355	0.0624766	NR1H3	1
GO:0106118	regulation of sterol biosynthetic process	1/68	23/18800	0.0800088	0.125355	0.0624766	FGF1	1
GO:0140632	inflammasome complex assembly	1/68	23/18800	0.0800088	0.125355	0.0624766	TLR4	1
GO:1900120	regulation of receptor binding	1/68	23/18800	0.0800088	0.125355	0.0624766	MMP9	1
GO:2001169	regulation of ATP biosynthetic process	1/68	23/18800	0.0800088	0.125355	0.0624766	PPARA	1
GO:0046942	carboxylic acid transport	3/68	279/18800	0.0802721	0.125697	0.0626475	ABCB11/ACE/CES1	3
GO:0009132	nucleoside diphosphate metabolic process	2/68	130/18800	0.08048	0.125814	0.0627056	STAT3/PPARA	2
GO:0017015	regulation of transforming growth factor beta receptor signaling pathway	2/68	130/18800	0.08048	0.125814	0.0627056	PPARA/PIN1	2
GO:0048565	digestive tract development	2/68	130/18800	0.08048	0.125814	0.0627056	GLI1/ADA	2
GO:0016055	Wnt signaling pathway	4/68	452/18800	0.0809691	0.126509	0.0630518	PPP2CA/PIN1/GLI1/FGF2	4
GO:0000018	regulation of DNA recombination	2/68	131/18800	0.081543	0.127124	0.0633587	PTPRC/IL2	2
GO:0001909	leukocyte mediated cytotoxicity	2/68	131/18800	0.081543	0.127124	0.0633587	PTPRC/F2	2
GO:0006639	acylglycerol metabolic process	2/68	131/18800	0.081543	0.127124	0.0633587	NR1H3/CPT1A	2
GO:0050853	B cell receptor signaling pathway	2/68	131/18800	0.081543	0.127124	0.0633587	PTPRC/PRKCB	2
GO:0198738	cell-cell signaling by wnt	4/68	454/18800	0.0819865	0.127745	0.0636682	PPP2CA/PIN1/GLI1/FGF2	4
GO:0006638	neutral lipid metabolic process	2/68	132/18800	0.0826103	0.127952	0.0637711	NR1H3/CPT1A	2
GO:0007498	mesoderm development	2/68	132/18800	0.0826103	0.127952	0.0637711	VEGFA/PPP2CA	2
GO:0035270	endocrine system development	2/68	132/18800	0.0826103	0.127952	0.0637711	GLI1/FGF2	2
GO:0072659	protein localization to plasma membrane	3/68	283/18800	0.0829572	0.127952	0.0637711	LGALS3/BCL2L1/AR	3
GO:0001779	natural killer cell differentiation	1/68	24/18800	0.0833405	0.127952	0.0637711	PTPRC	1
GO:0002052	positive regulation of neuroblast proliferation	1/68	24/18800	0.0833405	0.127952	0.0637711	VEGFA	1
GO:0002922	positive regulation of humoral immune response	1/68	24/18800	0.0833405	0.127952	0.0637711	PTPRC	1
GO:0003081	regulation of systemic arterial blood pressure by renin-angiotensin	1/68	24/18800	0.0833405	0.127952	0.0637711	ACE	1
GO:0006541	glutamine metabolic process	1/68	24/18800	0.0833405	0.127952	0.0637711	NR1H4	1
GO:0006582	melanin metabolic process	1/68	24/18800	0.0833405	0.127952	0.0637711	TYR	1
GO:0009162	deoxyribonucleoside monophosphate metabolic process	1/68	24/18800	0.0833405	0.127952	0.0637711	ADA	1
GO:0030539	male genitalia development	1/68	24/18800	0.0833405	0.127952	0.0637711	AR	1
GO:0035994	response to muscle stretch	1/68	24/18800	0.0833405	0.127952	0.0637711	JUN	1
GO:0036003	positive regulation of transcription from RNA polymerase II promoter in response to stress	1/68	24/18800	0.0833405	0.127952	0.0637711	VEGFA	1
GO:0036120	cellular response to platelet-derived growth factor stimulus	1/68	24/18800	0.0833405	0.127952	0.0637711	TLR4	1
GO:0040037	negative regulation of fibroblast growth factor receptor signaling pathway	1/68	24/18800	0.0833405	0.127952	0.0637711	FGF2	1
GO:0042026	protein refolding	1/68	24/18800	0.0833405	0.127952	0.0637711	HSP90AA1	1
GO:0043567	regulation of insulin-like growth factor receptor signaling pathway	1/68	24/18800	0.0833405	0.127952	0.0637711	AR	1
GO:0044062	regulation of excretion	1/68	24/18800	0.0833405	0.127952	0.0637711	ACE	1
GO:0045649	regulation of macrophage differentiation	1/68	24/18800	0.0833405	0.127952	0.0637711	PRKCA	1
GO:0048011	neurotrophin TRK receptor signaling pathway	1/68	24/18800	0.0833405	0.127952	0.0637711	CASP3	1
GO:0050855	regulation of B cell receptor signaling pathway	1/68	24/18800	0.0833405	0.127952	0.0637711	PRKCB	1
GO:0051156	glucose 6-phosphate metabolic process	1/68	24/18800	0.0833405	0.127952	0.0637711	G6PD	1
GO:0060563	neuroepithelial cell differentiation	1/68	24/18800	0.0833405	0.127952	0.0637711	FGF2	1
GO:0120255	olefinic compound biosynthetic process	1/68	24/18800	0.0833405	0.127952	0.0637711	CYP19A1	1
GO:2000637	positive regulation of gene silencing by miRNA	1/68	24/18800	0.0833405	0.127952	0.0637711	STAT3	1
GO:2000737	negative regulation of stem cell differentiation	1/68	24/18800	0.0833405	0.127952	0.0637711	STAT3	1
GO:0030048	actin filament-based movement	2/68	133/18800	0.083682	0.128267	0.0639282	KCNH2/CACNA2D1	2
GO:0098732	macromolecule deacylation	2/68	133/18800	0.083682	0.128267	0.0639282	HDAC3/VEGFA	2
GO:1903844	regulation of cellular response to transforming growth factor beta stimulus	2/68	133/18800	0.083682	0.128267	0.0639282	PPARA/PIN1	2
GO:0006520	cellular amino acid metabolic process	3/68	285/18800	0.0843143	0.129166	0.0643764	NR1H4/TYR/PEPD	3
GO:0006661	phosphatidylinositol biosynthetic process	2/68	134/18800	0.084758	0.129705	0.0646451	HTR2C/FGF2	2
GO:2001235	positive regulation of apoptotic signaling pathway	2/68	134/18800	0.084758	0.129705	0.0646451	PTPRC/PRKCD	2
GO:0090101	negative regulation of transmembrane receptor protein serine/threonine kinase signaling pathway	2/68	135/18800	0.0858382	0.13029	0.0649365	PPARA/PIN1	2
GO:0007389	pattern specification process	4/68	463/18800	0.0866434	0.13029	0.0649365	GLI1/FGF2/FGF1/AR	4
GO:0001911	negative regulation of leukocyte mediated cytotoxicity	1/68	25/18800	0.0866603	0.13029	0.0649365	PTPRC	1
GO:0006929	substrate-dependent cell migration	1/68	25/18800	0.0866603	0.13029	0.0649365	PTPRC	1
GO:0009164	nucleoside catabolic process	1/68	25/18800	0.0866603	0.13029	0.0649365	ADA	1
GO:0030810	positive regulation of nucleotide biosynthetic process	1/68	25/18800	0.0866603	0.13029	0.0649365	PPARA	1
GO:0031579	membrane raft organization	1/68	25/18800	0.0866603	0.13029	0.0649365	PTPRC	1
GO:0032967	positive regulation of collagen biosynthetic process	1/68	25/18800	0.0866603	0.13029	0.0649365	F2	1
GO:0033081	regulation of T cell differentiation in thymus	1/68	25/18800	0.0866603	0.13029	0.0649365	ADA	1
GO:0035821	modulation of process of other organism	1/68	25/18800	0.0866603	0.13029	0.0649365	BCL2L1	1
GO:0036119	response to platelet-derived growth factor	1/68	25/18800	0.0866603	0.13029	0.0649365	TLR4	1
GO:0042178	xenobiotic catabolic process	1/68	25/18800	0.0866603	0.13029	0.0649365	CYP2D6	1
GO:0044550	secondary metabolite biosynthetic process	1/68	25/18800	0.0866603	0.13029	0.0649365	TYR	1
GO:0045662	negative regulation of myoblast differentiation	1/68	25/18800	0.0866603	0.13029	0.0649365	PPARD	1
GO:0046033	AMP metabolic process	1/68	25/18800	0.0866603	0.13029	0.0649365	ADA	1
GO:0046639	negative regulation of alpha-beta T cell differentiation	1/68	25/18800	0.0866603	0.13029	0.0649365	IL2	1
GO:0050860	negative regulation of T cell receptor signaling pathway	1/68	25/18800	0.0866603	0.13029	0.0649365	LGALS3	1
GO:0051450	myoblast proliferation	1/68	25/18800	0.0866603	0.13029	0.0649365	PPARD	1
GO:0060148	positive regulation of posttranscriptional gene silencing	1/68	25/18800	0.0866603	0.13029	0.0649365	STAT3	1
GO:0060333	interferon-gamma-mediated signaling pathway	1/68	25/18800	0.0866603	0.13029	0.0649365	NR1H3	1
GO:0060343	trabecula formation	1/68	25/18800	0.0866603	0.13029	0.0649365	MMP2	1
GO:0070423	nucleotide-binding oligomerization domain containing signaling pathway	1/68	25/18800	0.0866603	0.13029	0.0649365	TLR4	1
GO:0071459	protein localization to chromosome, centromeric region	1/68	25/18800	0.0866603	0.13029	0.0649365	CDK1	1
GO:0086013	membrane repolarization during cardiac muscle cell action potential	1/68	25/18800	0.0866603	0.13029	0.0649365	KCNH2	1
GO:0097186	amelogenesis	1/68	25/18800	0.0866603	0.13029	0.0649365	PPARA	1
GO:0098581	detection of external biotic stimulus	1/68	25/18800	0.0866603	0.13029	0.0649365	TLR4	1
GO:1900078	positive regulation of cellular response to insulin stimulus	1/68	25/18800	0.0866603	0.13029	0.0649365	NR1H4	1
GO:1900370	positive regulation of RNA interference	1/68	25/18800	0.0866603	0.13029	0.0649365	STAT3	1
GO:1900373	positive regulation of purine nucleotide biosynthetic process	1/68	25/18800	0.0866603	0.13029	0.0649365	PPARA	1
GO:1902993	positive regulation of amyloid precursor protein catabolic process	1/68	25/18800	0.0866603	0.13029	0.0649365	CASP3	1
GO:1903077	negative regulation of protein localization to plasma membrane	1/68	25/18800	0.0866603	0.13029	0.0649365	BCL2L1	1
GO:1903959	regulation of anion transmembrane transport	1/68	25/18800	0.0866603	0.13029	0.0649365	ABCB1	1
GO:1905048	regulation of metallopeptidase activity	1/68	25/18800	0.0866603	0.13029	0.0649365	STAT3	1
GO:0045667	regulation of osteoblast differentiation	2/68	136/18800	0.0869227	0.130546	0.0650638	GLI1/FGF2	2
GO:0072175	epithelial tube formation	2/68	136/18800	0.0869227	0.130546	0.0650638	FGF2/CASP3	2
GO:0002705	positive regulation of leukocyte mediated immunity	2/68	138/18800	0.0891041	0.133559	0.0665659	PTPRC/IL2	2
GO:0060048	cardiac muscle contraction	2/68	138/18800	0.0891041	0.133559	0.0665659	KCNH2/CACNA2D1	2
GO:0006972	hyperosmotic response	1/68	26/18800	0.0899683	0.133559	0.0665659	SLC2A1	1
GO:0010714	positive regulation of collagen metabolic process	1/68	26/18800	0.0899683	0.133559	0.0665659	F2	1
GO:0031664	regulation of lipopolysaccharide-mediated signaling pathway	1/68	26/18800	0.0899683	0.133559	0.0665659	PRKCA	1
GO:0032515	negative regulation of phosphoprotein phosphatase activity	1/68	26/18800	0.0899683	0.133559	0.0665659	LGALS3	1
GO:0032682	negative regulation of chemokine production	1/68	26/18800	0.0899683	0.133559	0.0665659	NR1H4	1
GO:0034143	regulation of toll-like receptor 4 signaling pathway	1/68	26/18800	0.0899683	0.133559	0.0665659	NR1H3	1
GO:0035872	nucleotide-binding domain, leucine rich repeat containing receptor signaling pathway	1/68	26/18800	0.0899683	0.133559	0.0665659	TLR4	1
GO:0036296	response to increased oxygen levels	1/68	26/18800	0.0899683	0.133559	0.0665659	MMP2	1
GO:0045822	negative regulation of heart contraction	1/68	26/18800	0.0899683	0.133559	0.0665659	IL2	1
GO:0046037	GMP metabolic process	1/68	26/18800	0.0899683	0.133559	0.0665659	ADA	1
GO:0051204	protein insertion into mitochondrial membrane	1/68	26/18800	0.0899683	0.133559	0.0665659	HSP90AA1	1
GO:0051446	positive regulation of meiotic cell cycle	1/68	26/18800	0.0899683	0.133559	0.0665659	CDC25A	1
GO:0060259	regulation of feeding behavior	1/68	26/18800	0.0899683	0.133559	0.0665659	STAT3	1
GO:0060561	apoptotic process involved in morphogenesis	1/68	26/18800	0.0899683	0.133559	0.0665659	VDR	1
GO:0060706	cell differentiation involved in embryonic placenta development	1/68	26/18800	0.0899683	0.133559	0.0665659	PLG	1
GO:0070102	interleukin-6-mediated signaling pathway	1/68	26/18800	0.0899683	0.133559	0.0665659	STAT3	1
GO:0071549	cellular response to dexamethasone stimulus	1/68	26/18800	0.0899683	0.133559	0.0665659	NR3C1	1
GO:0090200	positive regulation of release of cytochrome c from mitochondria	1/68	26/18800	0.0899683	0.133559	0.0665659	MMP9	1
GO:1904385	cellular response to angiotensin	1/68	26/18800	0.0899683	0.133559	0.0665659	PRKCD	1
GO:2000316	regulation of T-helper 17 type immune response	1/68	26/18800	0.0899683	0.133559	0.0665659	IL2	1
GO:0006986	response to unfolded protein	2/68	139/18800	0.0902009	0.133834	0.0667029	PTPN1/HSP90AA1	2
GO:0034341	response to interferon-gamma	2/68	140/18800	0.0913018	0.135255	0.0674109	NR1H3/TLR4	2
GO:0045089	positive regulation of innate immune response	2/68	140/18800	0.0913018	0.135255	0.0674109	TLR4/HSP90AA1	2
GO:1903322	positive regulation of protein modification by small protein conjugation or removal	2/68	140/18800	0.0913018	0.135255	0.0674109	HDAC3/PIN1	2
GO:0043588	skin development	3/68	296/18800	0.0919482	0.136141	0.0678526	HPSE/VDR/CASP3	3
GO:0002687	positive regulation of leukocyte migration	2/68	141/18800	0.0924066	0.136518	0.0680403	VEGFA/LGALS3	2
GO:0038061	NIK/NF-kappaB signaling	2/68	141/18800	0.0924066	0.136518	0.0680403	TLR9/TLR4	2
GO:0070555	response to interleukin-1	2/68	141/18800	0.0924066	0.136518	0.0680403	PRKCA/MMP2	2
GO:0002092	positive regulation of receptor internalization	1/68	27/18800	0.0932645	0.136518	0.0680403	VEGFA	1
GO:0002710	negative regulation of T cell mediated immunity	1/68	27/18800	0.0932645	0.136518	0.0680403	PTPRC	1
GO:0003401	axis elongation	1/68	27/18800	0.0932645	0.136518	0.0680403	FGF1	1
GO:0006706	steroid catabolic process	1/68	27/18800	0.0932645	0.136518	0.0680403	CYP19A1	1
GO:0007205	protein kinase C-activating G protein-coupled receptor signaling pathway	1/68	27/18800	0.0932645	0.136518	0.0680403	IL2	1
GO:0007263	nitric oxide mediated signal transduction	1/68	27/18800	0.0932645	0.136518	0.0680403	VEGFA	1
GO:0010460	positive regulation of heart rate	1/68	27/18800	0.0932645	0.136518	0.0680403	ADA	1
GO:0010758	regulation of macrophage chemotaxis	1/68	27/18800	0.0932645	0.136518	0.0680403	CYP19A1	1
GO:0018126	protein hydroxylation	1/68	27/18800	0.0932645	0.136518	0.0680403	EGLN1	1
GO:0034505	tooth mineralization	1/68	27/18800	0.0932645	0.136518	0.0680403	PPARA	1
GO:0035640	exploration behavior	1/68	27/18800	0.0932645	0.136518	0.0680403	DPP4	1
GO:0045606	positive regulation of epidermal cell differentiation	1/68	27/18800	0.0932645	0.136518	0.0680403	VDR	1
GO:0045686	negative regulation of glial cell differentiation	1/68	27/18800	0.0932645	0.136518	0.0680403	F2	1
GO:0046426	negative regulation of receptor signaling pathway via JAK-STAT	1/68	27/18800	0.0932645	0.136518	0.0680403	PPP2CA	1
GO:0071425	hematopoietic stem cell proliferation	1/68	27/18800	0.0932645	0.136518	0.0680403	ACE	1
GO:0097254	renal tubular secretion	1/68	27/18800	0.0932645	0.136518	0.0680403	ACE	1
GO:1902932	positive regulation of alcohol biosynthetic process	1/68	27/18800	0.0932645	0.136518	0.0680403	FGF1	1
GO:1903523	negative regulation of blood circulation	1/68	27/18800	0.0932645	0.136518	0.0680403	IL2	1
GO:1904376	negative regulation of protein localization to cell periphery	1/68	27/18800	0.0932645	0.136518	0.0680403	BCL2L1	1
GO:0045598	regulation of fat cell differentiation	2/68	142/18800	0.0935155	0.136743	0.0681528	PPARD/HTR2C	2
GO:0055123	digestive system development	2/68	142/18800	0.0935155	0.136743	0.0681528	GLI1/ADA	2
GO:0001508	action potential	2/68	143/18800	0.0946282	0.138156	0.068857	KCNH2/CACNA2D1	2
GO:0035264	multicellular organism growth	2/68	143/18800	0.0946282	0.138156	0.068857	STAT3/AR	2
GO:1903531	negative regulation of secretion by cell	2/68	143/18800	0.0946282	0.138156	0.068857	NR1H3/HMGCR	2
GO:0030177	positive regulation of Wnt signaling pathway	2/68	144/18800	0.0957448	0.139642	0.0695976	PIN1/FGF2	2
GO:0033135	regulation of peptidyl-serine phosphorylation	2/68	144/18800	0.0957448	0.139642	0.0695976	VEGFA/HSP90AA1	2
GO:0002360	T cell lineage commitment	1/68	28/18800	0.0965489	0.139806	0.069679	STAT3	1
GO:0006516	glycoprotein catabolic process	1/68	28/18800	0.0965489	0.139806	0.069679	HPSE	1
GO:0006760	folic acid-containing compound metabolic process	1/68	28/18800	0.0965489	0.139806	0.069679	FOLH1	1
GO:0010804	negative regulation of tumor necrosis factor-mediated signaling pathway	1/68	28/18800	0.0965489	0.139806	0.069679	NR1H4	1
GO:0018195	peptidyl-arginine modification	1/68	28/18800	0.0965489	0.139806	0.069679	NR1H4	1
GO:0031342	negative regulation of cell killing	1/68	28/18800	0.0965489	0.139806	0.069679	PTPRC	1
GO:0032801	receptor catabolic process	1/68	28/18800	0.0965489	0.139806	0.069679	PTPN1	1
GO:0032958	inositol phosphate biosynthetic process	1/68	28/18800	0.0965489	0.139806	0.069679	FGF2	1
GO:0033688	regulation of osteoblast proliferation	1/68	28/18800	0.0965489	0.139806	0.069679	HPSE	1
GO:0042104	positive regulation of activated T cell proliferation	1/68	28/18800	0.0965489	0.139806	0.069679	IL2	1
GO:0042278	purine nucleoside metabolic process	1/68	28/18800	0.0965489	0.139806	0.069679	ADA	1
GO:0042634	regulation of hair cycle	1/68	28/18800	0.0965489	0.139806	0.069679	HPSE	1
GO:0070723	response to cholesterol	1/68	28/18800	0.0965489	0.139806	0.069679	CES1	1
GO:0090312	positive regulation of protein deacetylation	1/68	28/18800	0.0965489	0.139806	0.069679	VEGFA	1
GO:0015748	organophosphate ester transport	2/68	145/18800	0.0968653	0.14012	0.0698358	PRKCD/ABCB1	2
GO:0043524	negative regulation of neuron apoptotic process	2/68	145/18800	0.0968653	0.14012	0.0698358	JUN/BCL2L1	2
GO:0022604	regulation of cell morphogenesis	3/68	305/18800	0.098402	0.14227	0.0709075	VEGFA/KDR/F2	3
GO:0009117	nucleotide metabolic process	4/68	487/18800	0.0996804	0.143224	0.071383	STAT3/PPARA/HMGCR/ADA	4
GO:0002474	antigen processing and presentation of peptide antigen via MHC class I	1/68	29/18800	0.0998215	0.143224	0.071383	ACE	1
GO:0006359	regulation of transcription by RNA polymerase III	1/68	29/18800	0.0998215	0.143224	0.071383	AR	1
GO:0009264	deoxyribonucleotide catabolic process	1/68	29/18800	0.0998215	0.143224	0.071383	ADA	1
GO:0010464	regulation of mesenchymal cell proliferation	1/68	29/18800	0.0998215	0.143224	0.071383	KDR	1
GO:0010575	positive regulation of vascular endothelial growth factor production	1/68	29/18800	0.0998215	0.143224	0.071383	HPSE	1
GO:0030212	hyaluronan metabolic process	1/68	29/18800	0.0998215	0.143224	0.071383	FGF2	1
GO:0032367	intracellular cholesterol transport	1/68	29/18800	0.0998215	0.143224	0.071383	CES1	1
GO:0032369	negative regulation of lipid transport	1/68	29/18800	0.0998215	0.143224	0.071383	NR1H3	1
GO:0042759	long-chain fatty acid biosynthetic process	1/68	29/18800	0.0998215	0.143224	0.071383	CYP2D6	1
GO:0061082	myeloid leukocyte cytokine production	1/68	29/18800	0.0998215	0.143224	0.071383	TLR4	1
GO:0097066	response to thyroid hormone	1/68	29/18800	0.0998215	0.143224	0.071383	ACE	1
GO:1900117	regulation of execution phase of apoptosis	1/68	29/18800	0.0998215	0.143224	0.071383	BCL2L1	1
GO:1902430	negative regulation of amyloid-beta formation	1/68	29/18800	0.0998215	0.143224	0.071383	PIN1	1
GO:1903203	regulation of oxidative stress-induced neuron death	1/68	29/18800	0.0998215	0.143224	0.071383	TLR4	1
GO:0010675	regulation of cellular carbohydrate metabolic process	2/68	150/18800	0.102524	0.146418	0.0729744	STAT3/PPARA	2
GO:0016331	morphogenesis of embryonic epithelium	2/68	150/18800	0.102524	0.146418	0.0729744	CASP3/AR	2
GO:0001916	positive regulation of T cell mediated cytotoxicity	1/68	30/18800	0.103083	0.146418	0.0729744	PTPRC	1
GO:0008299	isoprenoid biosynthetic process	1/68	30/18800	0.103083	0.146418	0.0729744	HMGCR	1
GO:0034368	protein-lipid complex remodeling	1/68	30/18800	0.103083	0.146418	0.0729744	NR1H4	1
GO:0034369	plasma lipoprotein particle remodeling	1/68	30/18800	0.103083	0.146418	0.0729744	NR1H4	1
GO:0034656	nucleobase-containing small molecule catabolic process	1/68	30/18800	0.103083	0.146418	0.0729744	ADA	1
GO:0043032	positive regulation of macrophage activation	1/68	30/18800	0.103083	0.146418	0.0729744	TLR4	1
GO:0043094	cellular metabolic compound salvage	1/68	30/18800	0.103083	0.146418	0.0729744	ADA	1
GO:0045671	negative regulation of osteoclast differentiation	1/68	30/18800	0.103083	0.146418	0.0729744	TLR4	1
GO:0046386	deoxyribose phosphate catabolic process	1/68	30/18800	0.103083	0.146418	0.0729744	ADA	1
GO:0051873	killing by host of symbiont cells	1/68	30/18800	0.103083	0.146418	0.0729744	F2	1
GO:0060218	hematopoietic stem cell differentiation	1/68	30/18800	0.103083	0.146418	0.0729744	ACE	1
GO:0060325	face morphogenesis	1/68	30/18800	0.103083	0.146418	0.0729744	MMP2	1
GO:0071480	cellular response to gamma radiation	1/68	30/18800	0.103083	0.146418	0.0729744	BCL2L1	1
GO:0090140	regulation of mitochondrial fission	1/68	30/18800	0.103083	0.146418	0.0729744	KDR	1
GO:0090151	establishment of protein localization to mitochondrial membrane	1/68	30/18800	0.103083	0.146418	0.0729744	HSP90AA1	1
GO:1900101	regulation of endoplasmic reticulum unfolded protein response	1/68	30/18800	0.103083	0.146418	0.0729744	PTPN1	1
GO:1902230	negative regulation of intrinsic apoptotic signaling pathway in response to DNA damage	1/68	30/18800	0.103083	0.146418	0.0729744	BCL2L1	1
GO:1990776	response to angiotensin	1/68	30/18800	0.103083	0.146418	0.0729744	PRKCD	1
GO:1901361	organic cyclic compound catabolic process	4/68	494/18800	0.103648	0.147147	0.0733379	PRKCD/PRKCA/CYP19A1/ADA	4
GO:0006753	nucleoside phosphate metabolic process	4/68	495/18800	0.104221	0.147886	0.0737061	STAT3/PPARA/HMGCR/ADA	4
GO:0060070	canonical Wnt signaling pathway	3/68	313/18800	0.10429	0.14791	0.0737182	PIN1/GLI1/FGF2	3
GO:0051604	protein maturation	3/68	314/18800	0.105036	0.148893	0.0742082	DPP4/ACE/CASP3	3
GO:0051147	regulation of muscle cell differentiation	2/68	153/18800	0.105962	0.149234	0.0743782	PPARA/G6PD	2
GO:0002230	positive regulation of defense response to virus by host	1/68	31/18800	0.106332	0.149234	0.0743782	HSP90AA1	1
GO:0009072	aromatic amino acid family metabolic process	1/68	31/18800	0.106332	0.149234	0.0743782	TYR	1
GO:0010039	response to iron ion	1/68	31/18800	0.106332	0.149234	0.0743782	G6PD	1
[truncated: 829 more rows]

## Sheet: HMGCR_MF
ID	Description	GeneRatio	BgRatio	pvalue	p.adjust	qvalue	geneID	Count
GO:0004879	nuclear receptor activity	9/69	52/18410	2.74998e-13	4.71622e-11	3.18419e-11	NR1H3/NR1H4/VDR/STAT3/PPARD/PPARA/NR3C1/ESR2/AR	9
GO:0098531	ligand-activated transcription factor activity	9/69	52/18410	2.74998e-13	4.71622e-11	3.18419e-11	NR1H3/NR1H4/VDR/STAT3/PPARD/PPARA/NR3C1/ESR2/AR	9
GO:0005496	steroid binding	7/69	100/18410	9.23875e-08	1.0563e-05	7.13167e-06	NR1H3/NR1H4/VDR/SHBG/NR3C1/ESR2/AR	7
GO:0003707	steroid hormone receptor activity	4/69	24/18410	1.81433e-06	0.000155579	0.00010504	PPARD/PPARA/NR3C1/ESR2	4
GO:0061629	RNA polymerase II-specific DNA-binding transcription factor binding	9/69	348/18410	5.80318e-06	0.000398098	0.000268779	NR1H4/HDAC3/VDR/STAT3/PRKCB/PPARD/PPARA/JUN/AR	9
GO:0032052	bile acid binding	3/69	11/18410	8.1372e-06	0.000465176	0.000314067	NR1H4/VDR/PYGL	3
GO:0033293	monocarboxylic acid binding	5/69	81/18410	1.31165e-05	0.000642707	0.000433928	NR1H4/VDR/PYGL/PPARD/IGF2R	5
GO:0004180	carboxypeptidase activity	4/69	44/18410	2.19063e-05	0.000846023	0.000571198	PEPD/FOLH1/ACE/CPA1	4
GO:0016805	dipeptidase activity	3/69	15/18410	2.21989e-05	0.000846023	0.000571198	PEPD/FOLH1/ACE	3
GO:0004698	calcium-dependent protein kinase C activity	3/69	16/18410	2.72483e-05	0.000849652	0.000573649	PRKCD/PRKCB/PRKCA	3
GO:0035173	histone kinase activity	3/69	16/18410	2.72483e-05	0.000849652	0.000573649	PRKCB/PRKCA/CDK1	3
GO:0004697	protein kinase C activity	3/69	17/18410	3.29984e-05	0.000943205	0.000636811	PRKCD/PRKCB/PRKCA	3
GO:0008238	exopeptidase activity	5/69	102/18410	4.01269e-05	0.00105873	0.00071481	PEPD/FOLH1/DPP4/ACE/CPA1	5
GO:0031406	carboxylic acid binding	6/69	173/18410	4.63613e-05	0.00113585	0.000766878	EGLN1/NR1H4/VDR/PYGL/PPARD/IGF2R	6
GO:0001221	transcription coregulator binding	5/69	108/18410	5.27784e-05	0.00120687	0.000814825	NR1H4/HDAC3/PPARD/PPARA/AR	5
GO:0140297	DNA-binding transcription factor binding	9/69	470/18410	6.21513e-05	0.00133237	0.000899559	NR1H4/HDAC3/VDR/STAT3/PRKCB/PPARD/PPARA/JUN/AR	9
GO:0030246	carbohydrate binding	7/69	270/18410	6.70589e-05	0.00135301	0.000913496	EGLN1/SI/PYGL/LGALS3/IL2/IGF2R/G6PD	7
GO:0009931	calcium-dependent protein serine/threonine kinase activity	3/69	22/18410	7.37344e-05	0.00136801	0.000923621	PRKCD/PRKCB/PRKCA	3
GO:0008237	metallopeptidase activity	6/69	189/18410	7.57789e-05	0.00136801	0.000923621	PEPD/MMP9/MMP2/FOLH1/ACE/CPA1	6
GO:0008236	serine-type peptidase activity	6/69	191/18410	8.0316e-05	0.00137742	0.000929975	PLG/MMP9/MMP2/F2/DPP4/ACE	6
GO:0010857	calcium-dependent protein kinase activity	3/69	23/18410	8.45672e-05	0.00138126	0.00093257	PRKCD/PRKCB/PRKCA	3
GO:0017171	serine hydrolase activity	6/69	195/18410	9.004e-05	0.0014038	0.000947789	PLG/MMP9/MMP2/F2/DPP4/ACE	6
GO:0048029	monosaccharide binding	4/69	71/18410	0.000145307	0.00216698	0.00146305	EGLN1/PYGL/IGF2R/G6PD	4
GO:0008235	metalloexopeptidase activity	4/69	72/18410	0.000153422	0.00219266	0.00148039	PEPD/FOLH1/ACE/CPA1	4
GO:0004181	metallocarboxypeptidase activity	3/69	29/18410	0.000171695	0.00229639	0.00155042	PEPD/FOLH1/CPA1	3
GO:0070851	growth factor receptor binding	5/69	139/18410	0.00017407	0.00229639	0.00155042	TLR9/VEGFA/IL2/FGF2/FGF1	5
GO:0043177	organic acid binding	5/69	141/18410	0.000186077	0.00233069	0.00157358	EGLN1/NR1H4/VDR/PPARD/IGF2R	5
GO:0042910	xenobiotic transmembrane transporter activity	3/69	30/18410	0.000190261	0.00233069	0.00157358	ABCB11/SLC2A1/ABCB1	3
GO:0016798	hydrolase activity, acting on glycosyl bonds	5/69	144/18410	0.00020526	0.00242773	0.0016391	TLR9/HPSE/TLR4/SI/FUCA1	5
GO:0001228	DNA-binding transcription activator activity, RNA polymerase II-specific	8/69	462/18410	0.000323797	0.00364305	0.00245963	NR1H3/NR1H4/STAT3/PPARA/JUN/NR3C1/GLI1/AR	8
GO:0042056	chemoattractant activity	3/69	36/18410	0.000329255	0.00364305	0.00245963	VEGFA/LGALS3/FGF2	3
GO:0001216	DNA-binding transcription activator activity	8/69	466/18410	0.000343014	0.00367668	0.00248234	NR1H3/NR1H4/STAT3/PPARA/JUN/NR3C1/GLI1/AR	8
GO:0008083	growth factor activity	5/69	162/18410	0.000353948	0.00367891	0.00248384	VEGFA/IL2/FGF2/FGF1/F2	5
GO:0008201	heparin binding	5/69	168/18410	0.00041819	0.0042188	0.00284836	VEGFA/PTPRC/FGF2/FGF1/F2	5
GO:0001223	transcription coactivator binding	3/69	40/18410	0.00045075	0.00441735	0.00298241	PPARD/PPARA/AR	3
GO:0004252	serine-type endopeptidase activity	5/69	174/18410	0.000490876	0.00467696	0.00315768	PLG/MMP9/MMP2/F2/DPP4	5
GO:0048156	tau protein binding	3/69	43/18410	0.000558521	0.00517764	0.00349572	PPP2CA/PIN1/HSP90AA1	3
GO:0004725	protein tyrosine phosphatase activity	4/69	103/18410	0.000604315	0.00545474	0.00368281	PTPRC/PTPN1/PPP2CA/CDC25A	4
GO:0005536	glucose binding	2/69	11/18410	0.000744991	0.0065521	0.0044237	PYGL/G6PD	2
GO:0004175	endopeptidase activity	7/69	432/18410	0.00115016	0.00981479	0.00662653	PLG/MMP9/MMP2/F2/DPP4/ACE/CASP3	7
GO:0031072	heat shock protein binding	4/69	123/18410	0.0011732	0.00981479	0.00662653	KDR/NR3C1/FGF1/CDK1	4
GO:0008559	ABC-type xenobiotic transporter activity	2/69	14/18410	0.00122369	0.0099935	0.00674718	ABCB11/ABCB1	2
GO:0046965	retinoid X receptor binding	2/69	15/18410	0.00140854	0.0112356	0.00758577	NR1H4/VDR	2
GO:0005539	glycosaminoglycan binding	5/69	234/18410	0.00184431	0.0143772	0.00970689	VEGFA/PTPRC/FGF2/FGF1/F2	5
GO:0048018	receptor ligand activity	7/69	489/18410	0.00232895	0.0177517	0.0119852	VEGFA/LGALS3/IL2/FGF2/FGF1/F2/DPP4	7
GO:0030546	signaling receptor activator activity	7/69	496/18410	0.00252169	0.018803	0.012695	VEGFA/LGALS3/IL2/FGF2/FGF1/F2/DPP4	7
GO:0005178	integrin binding	4/69	156/18410	0.00279702	0.0204123	0.0137815	PRKCA/KDR/FGF2/FGF1	4
GO:1901681	sulfur compound binding	5/69	267/18410	0.00326212	0.0233105	0.0157383	VEGFA/PTPRC/FGF2/FGF1/F2	5
GO:0042974	retinoic acid receptor binding	2/69	24/18410	0.00362273	0.0253591	0.0171214	NR1H4/VDR	2
GO:0005104	fibroblast growth factor receptor binding	2/69	25/18410	0.00392825	0.0269478	0.018194	FGF2/FGF1	2
GO:0038187	pattern recognition receptor activity	2/69	26/18410	0.00424534	0.0278957	0.018834	TLR9/TLR4	2
GO:0042562	hormone binding	3/69	87/18410	0.00426544	0.0278957	0.018834	SHBG/NR3C1/AR	3
GO:0004721	phosphoprotein phosphatase activity	4/69	177/18410	0.00439174	0.0278957	0.018834	PTPRC/PTPN1/PPP2CA/CDC25A	4
GO:0016705	oxidoreductase activity, acting on paired donors, with incorporation or reduction of molecular oxygen	4/69	177/18410	0.00439174	0.0278957	0.018834	EGLN1/TYR/CYP19A1/CYP2D6	4
GO:0003953	NAD+ nucleosidase activity	2/69	28/18410	0.00491388	0.0306447	0.02069	TLR9/TLR4	2
GO:0004553	hydrolase activity, hydrolyzing O-glycosyl compounds	3/69	94/18410	0.0052947	0.0324301	0.0218954	HPSE/SI/FUCA1	3
GO:0019902	phosphatase binding	4/69	193/18410	0.00595442	0.0348887	0.0235554	STAT3/PTPN1/PPARA/LGALS3	4
GO:0001968	fibronectin binding	2/69	31/18410	0.00600127	0.0348887	0.0235554	VEGFA/MMP2	2
GO:0051059	NF-kappaB binding	2/69	31/18410	0.00600127	0.0348887	0.0235554	HDAC3/PPARD	2
GO:0042923	neuropeptide binding	2/69	32/18410	0.00638594	0.0365063	0.0246475	SSTR2/SSTR1	2
GO:0004497	monooxygenase activity	3/69	103/18410	0.00682056	0.0383516	0.0258934	TYR/CYP19A1/CYP2D6	3
GO:0001530	lipopolysaccharide binding	2/69	34/18410	0.00718808	0.0391351	0.0264224	TLR4/F2	2
GO:0030332	cyclin binding	2/69	34/18410	0.00718808	0.0391351	0.0264224	HDAC3/CDK1	2
GO:0043394	proteoglycan binding	2/69	36/18410	0.00803339	0.043054	0.0290682	HPSE/PTPRC	2
GO:0019213	deacetylase activity	2/69	37/18410	0.00847202	0.0447062	0.0301837	HDAC3/CES1	2
GO:0008395	steroid hydroxylase activity	2/69	38/18410	0.00892119	0.0463632	0.0313024	CYP19A1/CYP2D6	2
GO:0004177	aminopeptidase activity	2/69	39/18410	0.00938082	0.0480242	0.0324239	PEPD/DPP4	2
GO:0016712	oxidoreductase activity, acting on paired donors, with incorporation or reduction of molecular oxygen, reduced flavin or flavoprotein as one donor, and incorporation of one atom of oxygen	2/69	40/18410	0.00985083	0.0496887	0.0335477	CYP19A1/CYP2D6	2
GO:0015144	carbohydrate transmembrane transporter activity	2/69	41/18410	0.0103311	0.0513562	0.0346735	ABCB11/SLC2A1	2
GO:0051879	Hsp90 protein binding	2/69	43/18410	0.0113223	0.0554791	0.0374571	KDR/NR3C1	2
GO:0030544	Hsp70 protein binding	2/69	44/18410	0.011833	0.0571649	0.0385953	FGF1/CDK1	2
GO:0008188	neuropeptide receptor activity	2/69	45/18410	0.0123536	0.0588513	0.0397339	SSTR2/SSTR1	2
GO:0004713	protein tyrosine kinase activity	3/69	135/18410	0.0142087	0.0667614	0.0450744	PRKCD/KDR/IGF2R	3
GO:0140359	ABC-type transporter activity	2/69	49/18410	0.0145344	0.0673688	0.0454845	ABCB11/ABCB1	2
GO:0016799	hydrolase activity, hydrolyzing N-glycosyl compounds	2/69	50/18410	0.0151037	0.0690743	0.046636	TLR9/TLR4	2
GO:0016922	nuclear receptor binding	3/69	139/18410	0.0153565	0.0693062	0.0467926	NR1H4/VDR/PRKCB	3
GO:0140296	general transcription initiation factor binding	2/69	52/18410	0.0162708	0.0724789	0.0489346	JUN/AR	2
GO:0050661	NADP binding	2/69	53/18410	0.0168684	0.0741775	0.0500815	HMGCR/G6PD	2
GO:0050840	extracellular matrix binding	2/69	55/18410	0.0180913	0.0767554	0.051822	VEGFA/LGALS3	2
GO:0019842	vitamin binding	3/69	148/18410	0.0181259	0.0767554	0.051822	EGLN1/VDR/PYGL	3
GO:0019903	protein phosphatase binding	3/69	148/18410	0.0181259	0.0767554	0.051822	STAT3/PTPN1/LGALS3	3
GO:0030374	nuclear receptor coactivator activity	2/69	56/18410	0.0187164	0.0780197	0.0526756	PRKCB/FGF2	2
GO:0005126	cytokine receptor binding	4/69	272/18410	0.0190392	0.0780197	0.0526756	TLR9/VEGFA/IL2/CASP3	4
GO:0005506	iron ion binding	3/69	151/18410	0.0191069	0.0780197	0.0526756	EGLN1/CYP19A1/CYP2D6	3
GO:0016791	phosphatase activity	4/69	276/18410	0.0199686	0.0805793	0.0544037	PTPRC/PTPN1/PPP2CA/CDC25A	4
GO:0004714	transmembrane receptor protein tyrosine kinase activity	2/69	60/18410	0.0213068	0.0849795	0.0573745	KDR/IGF2R	2
GO:0005319	lipid transporter activity	3/69	159/18410	0.0218646	0.0862019	0.0581998	ABCB11/SLC2A1/ABCB1	3
GO:0031625	ubiquitin protein ligase binding	4/69	298/18410	0.0255808	0.0996326	0.0672677	ABCB1/KCNH2/JUN/HSP90AA1	4
GO:0004712	protein serine/threonine/tyrosine kinase activity	5/69	446/18410	0.0258522	0.0996326	0.0672677	PRKCD/PRKCB/PRKCA/KDR/CDK1	5
GO:0097110	scaffold protein binding	2/69	67/18410	0.026174	0.099752	0.0673483	KCNH2/HSP90AA1	2
GO:0044389	ubiquitin-like protein ligase binding	4/69	317/18410	0.0311237	0.117313	0.0792044	ABCB1/KCNH2/JUN/HSP90AA1	4
GO:0001227	DNA-binding transcription repressor activity, RNA polymerase II-specific	4/69	321/18410	0.0323743	0.120496	0.081354	PPARD/PPARA/JUN/NR3C1	4
GO:0042277	peptide binding	4/69	322/18410	0.0326915	0.120496	0.081354	TLR4/SSTR2/SSTR1/FOLH1	4
GO:0001618	virus receptor activity	2/69	76/18410	0.0330223	0.120496	0.081354	DPP4/CDK1	2
GO:0001217	DNA-binding transcription repressor activity	4/69	325/18410	0.0336542	0.120844	0.0815889	PPARD/PPARA/JUN/NR3C1	4
GO:0140272	exogenous protein binding	2/69	77/18410	0.0338223	0.120844	0.0815889	DPP4/CDK1	2
GO:0019199	transmembrane receptor protein kinase activity	2/69	79/18410	0.0354449	0.121576	0.0820828	KDR/IGF2R	2
GO:0008239	dipeptidyl-peptidase activity	1/69	10/18410	0.0368626	0.121576	0.0820828	DPP4	1
GO:0031078	histone deacetylase activity (H3-K14 specific)	1/69	10/18410	0.0368626	0.121576	0.0820828	HDAC3	1
GO:0032041	NAD-dependent histone deacetylase activity (H3-K14 specific)	1/69	10/18410	0.0368626	0.121576	0.0820828	HDAC3	1
GO:0043208	glycosphingolipid binding	1/69	10/18410	0.0368626	0.121576	0.0820828	IL2	1
GO:0043560	insulin receptor substrate binding	1/69	10/18410	0.0368626	0.121576	0.0820828	PRKCD	1
GO:0070008	serine-type exopeptidase activity	1/69	10/18410	0.0368626	0.121576	0.0820828	ACE	1
GO:0097199	cysteine-type endopeptidase activity involved in apoptotic signaling pathway	1/69	10/18410	0.0368626	0.121576	0.0820828	CASP3	1
GO:0035197	siRNA binding	1/69	11/18410	0.0404744	0.127364	0.085991	TLR9	1
GO:0055056	D-glucose transmembrane transporter activity	1/69	11/18410	0.0404744	0.127364	0.085991	SLC2A1	1
GO:0070513	death domain binding	1/69	11/18410	0.0404744	0.127364	0.085991	BCL2L1	1
GO:0097371	MDM2/MDM4 family protein binding	1/69	11/18410	0.0404744	0.127364	0.085991	PPARA	1
GO:1900750	oligopeptide binding	1/69	11/18410	0.0404744	0.127364	0.085991	FOLH1	1
GO:0008013	beta-catenin binding	2/69	86/18410	0.0413546	0.128951	0.0870624	PIN1/AR	2
GO:0051219	phosphoprotein binding	2/69	88/18410	0.0431069	0.129205	0.0872337	PIN1/IGF2R	2
GO:0004861	cyclin-dependent protein serine/threonine kinase inhibitor activity	1/69	12/18410	0.0440728	0.129205	0.0872337	CASP3	1
GO:0008353	RNA polymerase II CTD heptapeptide repeat kinase activity	1/69	12/18410	0.0440728	0.129205	0.0872337	CDK1	1
GO:0015926	glucosidase activity	1/69	12/18410	0.0440728	0.129205	0.0872337	SI	1
GO:0031543	peptidyl-proline dioxygenase activity	1/69	12/18410	0.0440728	0.129205	0.0872337	EGLN1	1
GO:0051378	serotonin binding	1/69	12/18410	0.0440728	0.129205	0.0872337	HTR2C	1
GO:1902282	voltage-gated potassium channel activity involved in ventricular cardiac muscle cell action potential repolarization	1/69	12/18410	0.0440728	0.129205	0.0872337	KCNH2	1
GO:0042626	ATPase-coupled transmembrane transporter activity	2/69	90/18410	0.0448866	0.130476	0.0880915	ABCB11/ABCB1	2
GO:0106310	protein serine kinase activity	4/69	360/18410	0.046111	0.132908	0.089734	PRKCD/PRKCB/PRKCA/CDK1	4
GO:0004000	adenosine deaminase activity	1/69	13/18410	0.0476579	0.133989	0.0904637	ADA	1
GO:0031404	chloride ion binding	1/69	13/18410	0.0476579	0.133989	0.0904637	ACE	1
GO:0043176	amine binding	1/69	13/18410	0.0476579	0.133989	0.0904637	HTR2C	1
GO:0042578	phosphoric ester hydrolase activity	4/69	366/18410	0.0484738	0.135168	0.0912596	PTPRC/PTPN1/PPP2CA/CDC25A	4
GO:0004089	carbonate dehydratase activity	1/69	14/18410	0.0512298	0.135168	0.0912596	CA9	1
GO:0005161	platelet-derived growth factor receptor binding	1/69	14/18410	0.0512298	0.135168	0.0912596	VEGFA	1
GO:0005172	vascular endothelial growth factor receptor binding	1/69	14/18410	0.0512298	0.135168	0.0912596	VEGFA	1
GO:0015562	efflux transmembrane transporter activity	1/69	14/18410	0.0512298	0.135168	0.0912596	ABCB1	1
GO:0016004	phospholipase activator activity	1/69	14/18410	0.0512298	0.135168	0.0912596	CASP3	1
GO:0044548	S100 protein binding	1/69	14/18410	0.0512298	0.135168	0.0912596	FGF1	1
GO:0140333	glycerophospholipid flippase activity	1/69	14/18410	0.0512298	0.135168	0.0912596	ABCB1	1
GO:0016208	AMP binding	1/69	15/18410	0.0547885	0.13818	0.0932931	PYGL	1
GO:0017136	NAD-dependent histone deacetylase activity	1/69	15/18410	0.0547885	0.13818	0.0932931	HDAC3	1
GO:0032794	GTPase activating protein binding	1/69	15/18410	0.0547885	0.13818	0.0932931	PIN1	1
GO:0036041	long-chain fatty acid binding	1/69	15/18410	0.0547885	0.13818	0.0932931	PPARD	1
GO:0086008	voltage-gated potassium channel activity involved in cardiac muscle cell action potential repolarization	1/69	15/18410	0.0547885	0.13818	0.0932931	KCNH2	1
GO:0097153	cysteine-type endopeptidase activity involved in apoptotic process	1/69	15/18410	0.0547885	0.13818	0.0932931	CASP3	1
GO:0005125	cytokine activity	3/69	235/18410	0.0582291	0.139606	0.0942562	VEGFA/IL2/FGF2	3
GO:0034979	NAD-dependent protein deacetylase activity	1/69	16/18410	0.058334	0.139606	0.0942562	HDAC3	1
GO:0050135	NAD(P)+ nucleosidase activity	1/69	16/18410	0.058334	0.139606	0.0942562	TLR4	1
GO:0060229	lipase activator activity	1/69	16/18410	0.058334	0.139606	0.0942562	CASP3	1
GO:0061809	NAD+ nucleotidase, cyclic ADP-ribose generating	1/69	16/18410	0.058334	0.139606	0.0942562	TLR4	1
GO:0070402	NADPH binding	1/69	16/18410	0.058334	0.139606	0.0942562	HMGCR	1
GO:0140328	floppase activity	1/69	16/18410	0.058334	0.139606	0.0942562	ABCB1	1
GO:0051087	chaperone binding	2/69	106/18410	0.0600535	0.139606	0.0942562	PLG/CDC25A	2
GO:0005001	transmembrane receptor protein tyrosine phosphatase activity	1/69	17/18410	0.0618664	0.139606	0.0942562	PTPRC	1
GO:0005149	interleukin-1 receptor binding	1/69	17/18410	0.0618664	0.139606	0.0942562	TLR9	1
GO:0005324	long-chain fatty acid transporter activity	1/69	17/18410	0.0618664	0.139606	0.0942562	SLC2A1	1
GO:0008525	phosphatidylcholine transporter activity	1/69	17/18410	0.0618664	0.139606	0.0942562	ABCB1	1
GO:0019198	transmembrane receptor protein phosphatase activity	1/69	17/18410	0.0618664	0.139606	0.0942562	PTPRC	1
GO:0035497	cAMP response element binding	1/69	17/18410	0.0618664	0.139606	0.0942562	JUN	1
GO:0050811	GABA receptor binding	1/69	17/18410	0.0618664	0.139606	0.0942562	PPP2CA	1
GO:0140327	flippase activity	1/69	17/18410	0.0618664	0.139606	0.0942562	ABCB1	1
GO:0033218	amide binding	4/69	402/18410	0.0640391	0.142849	0.0964456	TLR4/SSTR2/SSTR1/FOLH1	4
GO:0004222	metalloendopeptidase activity	2/69	111/18410	0.0651084	0.142849	0.0964456	MMP9/MMP2	2
GO:0034185	apolipoprotein binding	1/69	18/18410	0.0653857	0.142849	0.0964456	PLG	1
GO:0043395	heparan sulfate proteoglycan binding	1/69	18/18410	0.0653857	0.142849	0.0964456	PTPRC	1
GO:0046624	sphingolipid transporter activity	1/69	18/18410	0.0653857	0.142849	0.0964456	ABCB1	1
GO:1990782	protein tyrosine kinase binding	2/69	113/18410	0.0671693	0.145817	0.0984494	PTPN1/HSP90AA1	2
GO:0030506	ankyrin binding	1/69	19/18410	0.068892	0.148616	0.100339	PTPRC	1
GO:0001972	retinoic acid binding	1/69	20/18410	0.0723854	0.15326	0.103475	IGF2R	1
GO:0004407	histone deacetylase activity	1/69	20/18410	0.0723854	0.15326	0.103475	HDAC3	1
GO:0031418	L-ascorbic acid binding	1/69	20/18410	0.0723854	0.15326	0.103475	EGLN1	1
GO:0005123	death receptor binding	1/69	21/18410	0.0758659	0.157709	0.106478	CASP3	1
GO:0015125	bile acid transmembrane transporter activity	1/69	21/18410	0.0758659	0.157709	0.106478	ABCB11	1
GO:0033558	protein deacetylase activity	1/69	21/18410	0.0758659	0.157709	0.106478	HDAC3	1
GO:0004674	protein serine/threonine kinase activity	4/69	430/18410	0.0777619	0.160067	0.10807	PRKCD/PRKCB/PRKCA/CDK1	4
GO:0005158	insulin receptor binding	1/69	22/18410	0.0793334	0.160067	0.10807	PTPN1	1
GO:0005355	glucose transmembrane transporter activity	1/69	22/18410	0.0793334	0.160067	0.10807	SLC2A1	1
GO:0005537	mannose binding	1/69	22/18410	0.0793334	0.160067	0.10807	IGF2R	1
GO:0070182	DNA polymerase binding	1/69	22/18410	0.0793334	0.160067	0.10807	HSP90AA1	1
GO:0016810	hydrolase activity, acting on carbon-nitrogen (but not peptide) bonds	2/69	126/18410	0.0810738	0.161676	0.109157	HDAC3/ADA	2
GO:0042826	histone deacetylase binding	2/69	126/18410	0.0810738	0.161676	0.109157	HDAC3/HSP90AA1	2
GO:0015149	hexose transmembrane transporter activity	1/69	23/18410	0.0827882	0.164141	0.110821	SLC2A1	1
GO:0016616	oxidoreductase activity, acting on the CH-OH group of donors, NAD or NADP as acceptor	2/69	128/18410	0.0832868	0.16418	0.110848	HMGCR/G6PD	2
GO:0001091	RNA polymerase II general transcription initiation factor binding	1/69	24/18410	0.0862302	0.166163	0.112186	AR	1
GO:0001965	G-protein alpha-subunit binding	1/69	24/18410	0.0862302	0.166163	0.112186	IGF2R	1
GO:0019865	immunoglobulin binding	1/69	24/18410	0.0862302	0.166163	0.112186	LGALS3	1
GO:0070412	R-SMAD binding	1/69	24/18410	0.0862302	0.166163	0.112186	JUN	1
GO:0015145	monosaccharide transmembrane transporter activity	1/69	25/18410	0.0896594	0.169646	0.114538	SLC2A1	1
GO:0070330	aromatase activity	1/69	25/18410	0.0896594	0.169646	0.114538	CYP19A1	1
GO:0002020	protease binding	2/69	136/18410	0.0923202	0.169646	0.114538	DPP4/CASP3	2
GO:0008198	ferrous iron binding	1/69	26/18410	0.093076	0.169646	0.114538	EGLN1	1
GO:0030507	spectrin binding	1/69	26/18410	0.093076	0.169646	0.114538	PTPRC	1
GO:0051019	mitogen-activated protein kinase binding	1/69	26/18410	0.093076	0.169646	0.114538	ACE	1
GO:0019838	growth factor binding	2/69	139/18410	0.0957792	0.169646	0.114538	KDR/IGF2R	2
GO:0020037	heme binding	2/69	139/18410	0.0957792	0.169646	0.114538	CYP19A1/CYP2D6	2
GO:0004190	aspartic-type endopeptidase activity	1/69	27/18410	0.0964799	0.169646	0.114538	CASP3	1
GO:0005242	inward rectifier potassium channel activity	1/69	27/18410	0.0964799	0.169646	0.114538	KCNH2	1
GO:0008066	glutamate receptor activity	1/69	27/18410	0.0964799	0.169646	0.114538	GRM8	1
GO:0023026	MHC class II protein complex binding	1/69	27/18410	0.0964799	0.169646	0.114538	HSP90AA1	1
GO:0043236	laminin binding	1/69	27/18410	0.0964799	0.169646	0.114538	LGALS3	1
GO:0050681	androgen receptor binding	1/69	27/18410	0.0964799	0.169646	0.114538	PRKCB	1
GO:0051119	sugar transmembrane transporter activity	1/69	27/18410	0.0964799	0.169646	0.114538	SLC2A1	1
GO:0070006	metalloaminopeptidase activity	1/69	27/18410	0.0964799	0.169646	0.114538	PEPD	1
GO:0140326	ATPase-coupled intramembrane lipid transporter activity	1/69	27/18410	0.0964799	0.169646	0.114538	ABCB1	1
GO:0016614	oxidoreductase activity, acting on CH-OH group of donors	2/69	140/18410	0.0969404	0.169646	0.114538	HMGCR/G6PD	2
GO:0045499	chemorepellent activity	1/69	28/18410	0.0998712	0.17214	0.116221	DPP4	1
GO:0046875	ephrin receptor binding	1/69	28/18410	0.0998712	0.17214	0.116221	PTPN1	1
GO:0070001	aspartic-type peptidase activity	1/69	28/18410	0.0998712	0.17214	0.116221	CASP3	1
GO:0022843	voltage-gated cation channel activity	2/69	144/18410	0.101626	0.172755	0.116637	KCNH2/CACNA2D1	2
GO:0004693	cyclin-dependent protein serine/threonine kinase activity	1/69	29/18410	0.10325	0.172755	0.116637	CDK1	1
GO:0005520	insulin-like growth factor binding	1/69	29/18410	0.10325	0.172755	0.116637	IGF2R	1
GO:0046625	sphingolipid binding	1/69	29/18410	0.10325	0.172755	0.116637	IL2	1
GO:0051861	glycolipid binding	1/69	29/18410	0.10325	0.172755	0.116637	IL2	1
GO:0097472	cyclin-dependent protein kinase activity	1/69	29/18410	0.10325	0.172755	0.116637	CDK1	1
GO:0008528	G protein-coupled peptide receptor activity	2/69	148/18410	0.106373	0.176664	0.119276	SSTR2/SSTR1	2
GO:0051721	protein phosphatase 2A binding	1/69	30/18410	0.106616	0.176664	0.119276	PTPN1	1
GO:0046906	tetrapyrrole binding	2/69	149/18410	0.107569	0.177386	0.119763	CYP19A1/CYP2D6	2
GO:0090482	vitamin transmembrane transporter activity	1/69	31/18410	0.10997	0.180477	0.121851	SLC2A1	1
GO:0031624	ubiquitin conjugating enzyme binding	1/69	32/18410	0.113312	0.183804	0.124096	PPARA	1
GO:0048019	receptor antagonist activity	1/69	32/18410	0.113312	0.183804	0.124096	ESR2	1
GO:0001653	peptide receptor activity	2/69	154/18410	0.113605	0.183804	0.124096	SSTR2/SSTR1	2
GO:0005251	delayed rectifier potassium channel activity	1/69	33/18410	0.116641	0.185221	0.125053	KCNH2	1
GO:0019239	deaminase activity	1/69	33/18410	0.116641	0.185221	0.125053	ADA	1
GO:0019956	chemokine binding	1/69	33/18410	0.116641	0.185221	0.125053	FGF2	1
GO:0030291	protein serine/threonine kinase inhibitor activity	1/69	33/18410	0.116641	0.185221	0.125053	CASP3	1
GO:0004993	G protein-coupled serotonin receptor activity	1/69	34/18410	0.119957	0.187878	0.126847	HTR2C	1
GO:0015020	glucuronosyltransferase activity	1/69	34/18410	0.119957	0.187878	0.126847	UGT2B7	1
GO:0099589	serotonin receptor activity	1/69	34/18410	0.119957	0.187878	0.126847	HTR2C	1
GO:0097718	disordered domain specific binding	1/69	35/18410	0.123262	0.191581	0.129347	HSP90AA1	1
GO:0015399	primary active transmembrane transporter activity	2/69	162/18410	0.123438	0.191581	0.129347	ABCB11/ABCB1	2
GO:0046943	carboxylic acid transmembrane transporter activity	2/69	164/18410	0.125929	0.193786	0.130836	ABCB11/ABCB1	2
GO:0016814	hydrolase activity, acting on carbon-nitrogen (but not peptide) bonds, in cyclic amidines	1/69	36/18410	0.126554	0.193786	0.130836	ADA	1
GO:0023023	MHC protein complex binding	1/69	36/18410	0.126554	0.193786	0.130836	HSP90AA1	1
GO:0005342	organic acid transmembrane transporter activity	2/69	165/18410	0.127179	0.193877	0.130897	ABCB11/ABCB1	2
GO:0046982	protein heterodimerization activity	3/69	332/18410	0.128391	0.194858	0.13156	TLR4/PPP2CA/BCL2L1	3
GO:0016409	palmitoyltransferase activity	1/69	37/18410	0.129834	0.196181	0.132453	CPT1A	1
GO:0003755	peptidyl-prolyl cis-trans isomerase activity	1/69	38/18410	0.133102	0.197636	0.133436	PIN1	1
GO:0005501	retinoid binding	1/69	38/18410	0.133102	0.197636	0.133436	IGF2R	1
GO:0019840	isoprenoid binding	1/69	38/18410	0.133102	0.197636	0.133436	IGF2R	1
GO:0044390	ubiquitin-like protein conjugating enzyme binding	1/69	38/18410	0.133102	0.197636	0.133436	PPARA	1
GO:0019825	oxygen binding	1/69	39/18410	0.136358	0.201598	0.13611	CYP19A1	1
GO:0016859	cis-trans isomerase activity	1/69	41/18410	0.142833	0.209367	0.141356	PIN1	1
GO:0140303	intramembrane lipid transporter activity	1/69	41/18410	0.142833	0.209367	0.141356	ABCB1	1
GO:0001046	core promoter sequence-specific DNA binding	1/69	42/18410	0.146053	0.213176	0.143927	NR3C1	1
GO:0005246	calcium channel regulator activity	1/69	43/18410	0.149261	0.214212	0.144626	PRKCB	1
GO:0016709	oxidoreductase activity, acting on paired donors, with incorporation or reduction of molecular oxygen, NAD(P)H as one donor, and incorporation of one atom of oxygen	1/69	43/18410	0.149261	0.214212	0.144626	CYP2D6	1
GO:0030547	signaling receptor inhibitor activity	1/69	43/18410	0.149261	0.214212	0.144626	ESR2	1
GO:0044183	protein folding chaperone	1/69	43/18410	0.149261	0.214212	0.144626	HSP90AA1	1
GO:0001222	transcription corepressor binding	1/69	44/18410	0.152457	0.217887	0.147108	HDAC3	1
GO:0004715	non-membrane spanning protein tyrosine kinase activity	1/69	45/18410	0.155641	0.220599	0.148939	PRKCD	1
GO:0005245	voltage-gated calcium channel activity	1/69	45/18410	0.155641	0.220599	0.148939	CACNA2D1	1
GO:0004864	protein phosphatase inhibitor activity	1/69	46/18410	0.158814	0.224169	0.151349	LGALS3	1
GO:0061980	regulatory RNA binding	1/69	47/18410	0.161974	0.227693	0.153729	TLR9	1
GO:0005504	fatty acid binding	1/69	49/18410	0.16826	0.233657	0.157755	PPARD	1
GO:0019212	phosphatase inhibitor activity	1/69	49/18410	0.16826	0.233657	0.157755	LGALS3	1
GO:0032813	tumor necrosis factor receptor superfamily binding	1/69	49/18410	0.16826	0.233657	0.157755	CASP3	1
GO:0016758	hexosyltransferase activity	2/69	198/18410	0.169884	0.234961	0.158635	UGT2B7/PYGL	2
GO:0015485	cholesterol binding	1/69	50/18410	0.171386	0.235142	0.158758	NR1H3	1
GO:0016538	cyclin-dependent protein serine/threonine kinase regulator activity	1/69	50/18410	0.171386	0.235142	0.158758	CASP3	1
GO:0005244	voltage-gated ion channel activity	2/69	201/18410	0.173884	0.236575	0.159726	KCNH2/CACNA2D1	2
GO:0022832	voltage-gated channel activity	2/69	201/18410	0.173884	0.236575	0.159726	KCNH2/CACNA2D1	2
GO:0008227	G protein-coupled amine receptor activity	1/69	51/18410	0.1745	0.236575	0.159726	HTR2C	1
GO:1901618	organic hydroxy compound transmembrane transporter activity	1/69	52/18410	0.177603	0.239834	0.161925	ABCB11	1
GO:0008374	O-acyltransferase activity	1/69	53/18410	0.180694	0.243051	0.164098	CPT1A	1
GO:0005080	protein kinase C binding	1/69	55/18410	0.186842	0.248398	0.167708	PRKCB	1
GO:0030170	pyridoxal phosphate binding	1/69	55/18410	0.186842	0.248398	0.167708	PYGL	1
GO:0045309	protein phosphorylated amino acid binding	1/69	55/18410	0.186842	0.248398	0.167708	PIN1	1
GO:0070279	vitamin B6 binding	1/69	56/18410	0.189898	0.251487	0.169793	PYGL	1
GO:0008028	monocarboxylic acid transmembrane transporter activity	1/69	59/18410	0.199001	0.261522	0.176569	ABCB11	1
GO:0016706	2-oxoglutarate-dependent dioxygenase activity	1/69	59/18410	0.199001	0.261522	0.176569	EGLN1	1
GO:0032934	sterol binding	1/69	60/18410	0.202013	0.264467	0.178557	NR1H3	1
GO:0005507	copper ion binding	1/69	61/18410	0.205013	0.267375	0.18052	TYR	1
GO:0005548	phospholipid transporter activity	1/69	62/18410	0.208003	0.270246	0.182459	ABCB1	1
GO:0043621	protein self-association	1/69	63/18410	0.210981	0.273081	0.184373	SLC2A1	1
GO:0016836	hydro-lyase activity	1/69	64/18410	0.213949	0.275881	0.186263	CA9	1
GO:0030145	manganese ion binding	1/69	65/18410	0.216905	0.278646	0.18813	PEPD	1
GO:0019207	kinase regulator activity	2/69	235/18410	0.220112	0.28171	0.190199	IL2/CASP3	2
GO:0005518	collagen binding	1/69	68/18410	0.225709	0.287799	0.19431	MMP9	1
GO:0016811	hydrolase activity, acting on carbon-nitrogen (but not peptide) bonds, in linear amides	1/69	69/18410	0.228621	0.290434	0.196088	HDAC3	1
GO:0004860	protein kinase inhibitor activity	1/69	70/18410	0.231523	0.293035	0.197845	CASP3	1
GO:0001098	basal transcription machinery binding	1/69	74/18410	0.243024	0.304223	0.205399	AR	1
GO:0001099	basal RNA polymerase II transcription machinery binding	1/69	74/18410	0.243024	0.304223	0.205399	AR	1
GO:0019210	kinase inhibitor activity	1/69	74/18410	0.243024	0.304223	0.205399	CASP3	1
GO:0030971	receptor tyrosine kinase binding	1/69	76/18410	0.248711	0.31021	0.20944	PTPN1	1
GO:0046332	SMAD binding	1/69	78/18410	0.254355	0.316101	0.213418	JUN	1
GO:0016835	carbon-oxygen lyase activity	1/69	79/18410	0.257162	0.318435	0.214994	CA9	1
GO:0001540	amyloid-beta binding	1/69	81/18410	0.262743	0.322291	0.217597	TLR4	1
GO:0035591	signaling adaptor activity	1/69	81/18410	0.262743	0.322291	0.217597	STAT3	1
GO:0003713	transcription coactivator activity	2/69	266/18410	0.263095	0.322291	0.217597	PRKCB/FGF2	2
GO:0030165	PDZ domain binding	1/69	82/18410	0.265519	0.322954	0.218045	SSTR2	1
GO:0051117	ATPase binding	1/69	82/18410	0.265519	0.322954	0.218045	AR	1
GO:0016757	glycosyltransferase activity	2/69	271/18410	0.270052	0.327307	0.220984	UGT2B7/PYGL	2
GO:0043178	alcohol binding	1/69	89/18410	0.284661	0.343745	0.232082	NR1H3	1
GO:0003712	transcription coregulator activity	3/69	497/18410	0.285619	0.343745	0.232082	HDAC3/PRKCB/FGF2	3
GO:0005249	voltage-gated potassium channel activity	1/69	91/18410	0.290039	0.347844	0.234849	KCNH2	1
GO:0001664	G protein-coupled receptor binding	2/69	288/18410	0.293694	0.350569	0.236689	IL2/ACE	2
GO:0019888	protein phosphatase regulator activity	1/69	93/18410	0.295377	0.350569	0.236689	LGALS3	1
GO:0051213	dioxygenase activity	1/69	93/18410	0.295377	0.350569	0.236689	EGLN1	1
GO:0004722	protein serine/threonine phosphatase activity	1/69	100/18410	0.313752	0.371092	0.250546	PPP2CA	1
GO:0031490	chromatin DNA binding	1/69	105/18410	0.326586	0.384945	0.259899	STAT3	1
GO:0019209	kinase activator activity	1/69	110/18410	0.339184	0.397271	0.26822	IL2	1
GO:0003774	cytoskeletal motor activity	1/69	111/18410	0.341676	0.397271	0.26822	PIN1	1
GO:0019208	phosphatase regulator activity	1/69	111/18410	0.341676	0.397271	0.26822	LGALS3	1
GO:0030594	neurotransmitter receptor activity	1/69	111/18410	0.341676	0.397271	0.26822	HTR2C	1
GO:0099094	ligand-gated cation channel activity	1/69	115/18410	0.35155	0.407371	0.275039	KCNH2	1
GO:0045296	cadherin binding	2/69	333/18410	0.355636	0.410718	0.277299	PTPN1/KDR	2
GO:0005262	calcium channel activity	1/69	119/18410	0.361278	0.415789	0.280723	CACNA2D1	1
GO:0004197	cysteine-type endopeptidase activity	1/69	120/18410	0.363688	0.415789	0.280723	CASP3	1
GO:0022836	gated channel activity	2/69	340/18410	0.365127	0.415789	0.280723	KCNH2/CACNA2D1	2
GO:0005267	potassium channel activity	1/69	121/18410	0.366088	0.415789	0.280723	KCNH2	1
GO:0051082	unfolded protein binding	1/69	121/18410	0.366088	0.415789	0.280723	HSP90AA1	1
GO:0005261	cation channel activity	2/69	345/18410	0.371876	0.420968	0.28422	KCNH2/CACNA2D1	2
GO:0009055	electron transfer activity	1/69	125/18410	0.375601	0.423787	0.286123	CYP19A1	1
GO:0016298	lipase activity	1/69	130/18410	0.387295	0.435548	0.294064	CES1	1
GO:0015085	calcium ion transmembrane transporter activity	1/69	135/18410	0.398773	0.446991	0.301789	CACNA2D1	1
GO:0099106	ion channel regulator activity	1/69	138/18410	0.405558	0.453115	0.305924	PRKCB	1
GO:0019955	cytokine binding	1/69	141/18410	0.412267	0.459116	0.309975	FGF2	1
GO:0016247	channel regulator activity	1/69	143/18410	0.416699	0.462549	0.312293	PRKCB	1
GO:0008194	UDP-glycosyltransferase activity	1/69	144/18410	0.418902	0.462937	0.312555	UGT2B7	1
GO:0015276	ligand-gated ion channel activity	1/69	145/18410	0.421097	0.462937	0.312555	KCNH2	1
GO:0022834	ligand-gated channel activity	1/69	145/18410	0.421097	0.462937	0.312555	KCNH2	1
GO:0052689	carboxylic ester hydrolase activity	1/69	149/18410	0.429796	0.47099	0.317993	CES1	1
GO:0004857	enzyme inhibitor activity	2/69	390/18410	0.431234	0.471061	0.31804	LGALS3/CASP3	2
GO:0015079	potassium ion transmembrane transporter activity	1/69	154/18410	0.440489	0.479643	0.323835	KCNH2	1
GO:0016853	isomerase activity	1/69	155/18410	0.442603	0.480421	0.32436	PIN1	1
GO:0022804	active transmembrane transporter activity	2/69	404/18410	0.449119	0.485955	0.328096	ABCB11/ABCB1	2
GO:0016874	ligase activity	1/69	165/18410	0.463322	0.499747	0.337408	LIG1	1
GO:0046873	metal ion transmembrane transporter activity	2/69	428/18410	0.479049	0.515091	0.347767	KCNH2/CACNA2D1	2
GO:0003823	antigen binding	1/69	174/18410	0.481319	0.515914	0.348323	PLG	1
GO:0008234	cysteine-type peptidase activity	1/69	178/18410	0.489125	0.522648	0.352869	CASP3	1
GO:0008022	protein C-terminus binding	1/69	179/18410	0.491059	0.523084	0.353164	PPP2CA	1
GO:0005216	ion channel activity	2/69	442/18410	0.496058	0.526774	0.355655	KCNH2/CACNA2D1	2
GO:0008514	organic anion transmembrane transporter activity	1/69	186/18410	0.504392	0.533971	0.360514	SLC2A1	1
GO:0003714	transcription corepressor activity	1/69	191/18410	0.513705	0.542156	0.366041	HDAC3	1
GO:0016829	lyase activity	1/69	195/18410	0.521031	0.548201	0.370122	CA9	1
GO:0019887	protein kinase regulator activity	1/69	207/18410	0.542362	0.568899	0.384096	CASP3	1
GO:0015267	channel activity	2/69	489/18410	0.550575	0.575166	0.388328	KCNH2/CACNA2D1	2
GO:0022803	passive transmembrane transporter activity	2/69	490/18410	0.55169	0.575166	0.388328	KCNH2/CACNA2D1	2
GO:0016747	acyltransferase activity, transferring groups other than amino-acyl groups	1/69	218/18410	0.561091	0.583194	0.393748	CPT1A	1
GO:0140097	catalytic activity, acting on DNA	1/69	222/18410	0.567713	0.588294	0.397191	LIG1	1
GO:0016746	acyltransferase activity	1/69	244/18410	0.60241	0.622369	0.420197	CPT1A	1
GO:0042393	histone binding	1/69	250/18410	0.611386	0.629746	0.425178	PRKCB	1
GO:0008017	microtubule binding	1/69	272/18410	0.642624	0.659941	0.445564	GLI1	1
GO:0005096	GTPase activator activity	1/69	274/18410	0.645338	0.660749	0.44611	JUN	1
GO:0051020	GTPase binding	1/69	298/18410	0.676363	0.690454	0.466165	HSP90AA1	1
GO:0030674	protein-macromolecule adaptor activity	1/69	305/18410	0.684897	0.697091	0.470646	STAT3	1
GO:0008509	anion transmembrane transporter activity	1/69	315/18410	0.696705	0.707011	0.477344	SLC2A1	1
GO:0016887	ATP hydrolysis activity	1/69	325/18410	0.708077	0.716431	0.483704	HSP90AA1	1
GO:0015631	tubulin binding	1/69	376/18410	0.759849	0.766554	0.517544	GLI1	1
GO:0060090	molecular adaptor activity	1/69	379/18410	0.762595	0.767068	0.517891	STAT3	1
GO:0030695	GTPase regulator activity	1/69	488/18410	0.843885	0.843885	0.569755	JUN	1
GO:0060589	nucleoside-triphosphatase regulator activity	1/69	488/18410	0.843885	0.843885	0.569755	JUN	1

## Sheet: HMGCR_CC
ID	Description	GeneRatio	BgRatio	pvalue	p.adjust	qvalue	geneID	Count
GO:0060205	cytoplasmic vesicle lumen	8/69	325/19594	1.8242e-05	0.00184917	0.00152509	HPSE/VEGFA/PYGL/PRKCD/PLG/HSP90AA1/FUCA1/ADA	8
GO:0031983	vesicle lumen	8/69	327/19594	1.90636e-05	0.00184917	0.00152509	HPSE/VEGFA/PYGL/PRKCD/PLG/HSP90AA1/FUCA1/ADA	8
GO:0034774	secretory granule lumen	7/69	322/19594	0.00013669	0.00583225	0.0048101	HPSE/VEGFA/PYGL/PRKCD/PLG/HSP90AA1/FUCA1	7
GO:0045121	membrane raft	7/69	326/19594	0.000147506	0.00583225	0.0048101	HPSE/SLC2A1/PTPRC/PPP2CA/KDR/DPP4/CASP3	7
GO:0098857	membrane microdomain	7/69	327/19594	0.000150316	0.00583225	0.0048101	HPSE/SLC2A1/PTPRC/PPP2CA/KDR/DPP4/CASP3	7
GO:0009897	external side of plasma membrane	8/69	455/19594	0.000192306	0.00621791	0.00512817	TLR4/PTPRC/PLG/ABCB1/KDR/F2/ACE/ADA	8
GO:0099522	cytosolic region	2/69	15/19594	0.00124582	0.0345271	0.0284759	PRKCB/PIN1	2
GO:0016324	apical plasma membrane	6/69	358/19594	0.00162422	0.0393873	0.0324843	TLR9/ABCB11/SLC2A1/SI/ABCB1/DPP4	6
GO:0005775	vacuolar lumen	4/69	174/19594	0.00331516	0.070397	0.0580593	HPSE/PRKCD/HSP90AA1/FUCA1	4
GO:0045177	apical part of cell	6/69	424/19594	0.00376634	0.070397	0.0580593	TLR9/ABCB11/SLC2A1/SI/ABCB1/DPP4	6
GO:0101002	ficolin-1-rich granule	4/69	185/19594	0.00412447	0.070397	0.0580593	PYGL/MMP9/LGALS3/HSP90AA1	4
GO:0036019	endolysosome	2/69	28/19594	0.00435445	0.070397	0.0580593	TLR9/PRKCD	2
GO:0043202	lysosomal lumen	3/69	97/19594	0.00486521	0.0726039	0.0598795	HPSE/HSP90AA1/FUCA1	3
GO:0042470	melanosome	3/69	109/19594	0.00672296	0.0869503	0.0717116	TYR/SLC2A1/HSP90AA1	3
GO:0048770	pigment granule	3/69	109/19594	0.00672296	0.0869503	0.0717116	TYR/SLC2A1/HSP90AA1	3
GO:0090575	RNA polymerase II transcription regulator complex	4/69	230/19594	0.00881558	0.106889	0.0881558	NR1H3/VDR/STAT3/JUN	4
GO:1904813	ficolin-1-rich granule lumen	3/69	124/19594	0.0095672	0.109179	0.0900442	PYGL/MMP9/HSP90AA1	3
GO:0009925	basal plasma membrane	4/69	251/19594	0.0118632	0.127859	0.105451	TLR9/SLC2A1/ACE/CA9	4
GO:0045178	basal part of cell	4/69	269/19594	0.0149576	0.146586	0.120896	TLR9/SLC2A1/ACE/CA9	4
GO:0072562	blood microparticle	3/69	147/19594	0.015112	0.146586	0.120896	SLC2A1/PLG/F2	3
GO:0062023	collagen-containing extracellular matrix	5/69	429/19594	0.0175779	0.162387	0.133927	PLG/MMP9/MMP2/LGALS3/F2	5
GO:0000791	euchromatin	2/69	62/19594	0.0201739	0.177898	0.14672	NR1H4/JUN	2
GO:0031093	platelet alpha granule lumen	2/69	67/19594	0.0233244	0.196736	0.162256	VEGFA/PLG	2
GO:0005667	transcription regulator complex	5/69	483/19594	0.0276067	0.211666	0.17457	NR1H3/HDAC3/VDR/STAT3/JUN	5
GO:0017053	transcription repressor complex	2/69	76/19594	0.0294646	0.211666	0.17457	HDAC3/JUN	2
GO:0098562	cytoplasmic side of membrane	3/69	193/19594	0.0306764	0.211666	0.17457	PTPRC/PTPN1/G6PD	3
GO:0005911	cell-cell junction	5/69	497/19594	0.0307	0.211666	0.17457	ABCB11/VEGFA/SLC2A1/PRKCD/DPP4	5
GO:0030864	cortical actin cytoskeleton	2/69	79/19594	0.0316396	0.211666	0.17457	SLC2A1/PRKCB	2
GO:0030139	endocytic vesicle	4/69	342/19594	0.0324976	0.211666	0.17457	TLR9/IGF2R/HSP90AA1/DPP4	4
GO:0005641	nuclear envelope lumen	1/69	10/19594	0.0346699	0.211666	0.17457	IGF2R	1
GO:0030496	midbody	3/69	203/19594	0.0348553	0.211666	0.17457	SLC2A1/PIN1/CDK1	3
GO:0005798	Golgi-associated vesicle	2/69	84/19594	0.0354005	0.211666	0.17457	TYR/IGF2R	2
GO:1990454	L-type voltage-gated calcium channel complex	1/69	11/19594	0.038071	0.211666	0.17457	CACNA2D1	1
GO:0031091	platelet alpha granule	2/69	91/19594	0.04094	0.211666	0.17457	VEGFA/PLG	2
GO:0035578	azurophil granule lumen	2/69	91/19594	0.04094	0.211666	0.17457	PRKCD/FUCA1	2
GO:0032009	early phagosome	1/69	12/19594	0.0414603	0.211666	0.17457	TLR9	1
GO:0044292	dendrite terminus	1/69	12/19594	0.0414603	0.211666	0.17457	HSP90AA1	1
GO:0099524	postsynaptic cytosol	1/69	12/19594	0.0414603	0.211666	0.17457	PIN1	1
GO:0045120	pronucleus	1/69	13/19594	0.0448379	0.220796	0.1821	SLC2A1	1
GO:0016323	basolateral plasma membrane	3/69	226/19594	0.045525	0.220796	0.1821	TLR9/SLC2A1/CA9	3
GO:0098554	cytoplasmic side of endoplasmic reticulum membrane	1/69	14/19594	0.0482037	0.223063	0.18397	PTPN1	1
GO:0005769	early endosome	4/69	389/19594	0.048292	0.223063	0.18397	TLR4/PTPN1/KDR/IGF2R	4
GO:0005903	brush border	2/69	102/19594	0.0502509	0.226713	0.18698	SI/ACE	2
GO:0005819	spindle	4/69	402/19594	0.0532963	0.234988	0.193805	HDAC3/PPP2CA/NR3C1/CDK1	4
GO:0030863	cortical cytoskeleton	2/69	107/19594	0.0547124	0.235871	0.194533	SLC2A1/PRKCB	2
GO:0000159	protein phosphatase type 2A complex	1/69	17/19594	0.0582312	0.238816	0.196962	PPP2CA	1
GO:0033162	melanosome membrane	1/69	18/19594	0.0615505	0.238816	0.196962	TYR	1
GO:0044305	calyx of Held	1/69	18/19594	0.0615505	0.238816	0.196962	PRKCB	1
GO:0045009	chitosome	1/69	18/19594	0.0615505	0.238816	0.196962	TYR	1
GO:0090741	pigment granule membrane	1/69	18/19594	0.0615505	0.238816	0.196962	TYR	1
GO:0036020	endolysosome membrane	1/69	19/19594	0.0648583	0.246716	0.203477	TLR9	1
GO:0031258	lamellipodium membrane	1/69	22/19594	0.0747128	0.273477	0.225548	DPP4	1
GO:0044295	axonal growth cone	1/69	22/19594	0.0747128	0.273477	0.225548	HSP90AA1	1
GO:0042383	sarcolemma	2/69	131/19594	0.0778996	0.275039	0.226836	SLC2A1/CACNA2D1	2
GO:0071682	endocytic vesicle lumen	1/69	23/19594	0.0779749	0.275039	0.226836	HSP90AA1	1
GO:0031307	integral component of mitochondrial outer membrane	1/69	24/19594	0.0812256	0.281389	0.232073	CPT1A	1
GO:0031306	intrinsic component of mitochondrial outer membrane	1/69	25/19594	0.084465	0.285601	0.235547	CPT1A	1
GO:0005759	mitochondrial matrix	4/69	473/19594	0.0853857	0.285601	0.235547	PTPN1/NR3C1/CDK1/BCL2L1	4
GO:0031528	microvillus membrane	1/69	26/19594	0.0876932	0.288347	0.237812	CA9	1
GO:0001891	phagocytic cup	1/69	28/19594	0.0941159	0.299319	0.246861	TLR4	1
GO:0005963	magnesium-dependent protein serine/threonine phosphatase complex	1/69	28/19594	0.0941159	0.299319	0.246861	PPP2CA	1
GO:0005938	cell cortex	3/69	310/19594	0.0961257	0.300337	0.247701	SLC2A1/PRKCB/FGF1	3
GO:0030667	secretory granule membrane	3/69	312/19594	0.0975322	0.300337	0.247701	PTPRC/LGALS3/IGF2R	3
GO:0005766	primary lysosome	2/69	155/19594	0.103574	0.309129	0.254952	PRKCD/FUCA1	2
GO:0042582	azurophil granule	2/69	155/19594	0.103574	0.309129	0.254952	PRKCD/FUCA1	2
GO:0030140	trans-Golgi network transport vesicle	1/69	32/19594	0.106828	0.30962	0.255357	IGF2R	1
GO:0098862	cluster of actin-based cell projections	2/69	158/19594	0.106931	0.30962	0.255357	SI/ACE	2
GO:0072686	mitotic spindle	2/69	160/19594	0.109184	0.311497	0.256905	HDAC3/CDK1	2
GO:0070820	tertiary granule	2/69	164/19594	0.11373	0.319763	0.263722	MMP9/LGALS3	2
GO:0031253	cell projection membrane	3/69	339/19594	0.117321	0.325147	0.268162	DPP4/ACE/CA9	3
GO:0009898	cytoplasmic side of plasma membrane	2/69	169/19594	0.11948	0.326468	0.269252	PTPRC/G6PD	2
GO:0097225	sperm midpiece	1/69	38/19594	0.125567	0.338333	0.279038	ACE	1
GO:0030118	clathrin coat	1/69	39/19594	0.128652	0.341898	0.281978	IGF2R	1
GO:0097546	ciliary base	1/69	42/19594	0.137844	0.361375	0.298041	GLI1	1
GO:0001772	immunological synapse	1/69	44/19594	0.143919	0.367371	0.302986	LGALS3	1
GO:0005891	voltage-gated calcium channel complex	1/69	44/19594	0.143919	0.367371	0.302986	CACNA2D1	1
GO:0043209	myelin sheath	1/69	45/19594	0.14694	0.370212	0.30533	HSP90AA1	1
GO:0097542	ciliary tip	1/69	47/19594	0.152951	0.37967	0.31313	GLI1	1
GO:0000307	cyclin-dependent protein kinase holoenzyme complex	1/69	49/19594	0.158921	0.37967	0.31313	CDK1	1
GO:0014704	intercalated disc	1/69	49/19594	0.158921	0.37967	0.31313	SLC2A1	1
GO:0008287	protein serine/threonine phosphatase complex	1/69	50/19594	0.16189	0.37967	0.31313	PPP2CA	1
GO:1903293	phosphatase complex	1/69	50/19594	0.16189	0.37967	0.31313	PPP2CA	1
GO:0005741	mitochondrial outer membrane	2/69	205/19594	0.162755	0.37967	0.31313	CPT1A/BCL2L1	2
GO:0030315	T-tubule	1/69	51/19594	0.164849	0.37967	0.31313	CACNA2D1	1
GO:0030017	sarcomere	2/69	209/19594	0.16773	0.37967	0.31313	SLC2A1/MMP2	2
GO:0005765	lysosomal membrane	3/69	404/19594	0.170264	0.37967	0.31313	TLR9/HPSE/DPP4	3
GO:0098852	lytic vacuole membrane	3/69	404/19594	0.170264	0.37967	0.31313	TLR9/HPSE/DPP4	3
GO:0016607	nuclear speck	3/69	411/19594	0.176339	0.380633	0.313924	PIN1/NR3C1/AR	3
GO:0031526	brush border membrane	1/69	55/19594	0.176582	0.380633	0.313924	ACE	1
GO:1904724	tertiary granule lumen	1/69	55/19594	0.176582	0.380633	0.313924	MMP9	1
GO:0034703	cation channel complex	2/69	221/19594	0.182807	0.386644	0.318881	KCNH2/CACNA2D1	2
GO:0005925	focal adhesion	3/69	419/19594	0.183357	0.386644	0.318881	PTPRC/IGF2R/DPP4	3
GO:0030055	cell-substrate junction	3/69	428/19594	0.191341	0.388752	0.32062	PTPRC/IGF2R/DPP4	3
GO:0030016	myofibril	2/69	228/19594	0.191695	0.388752	0.32062	SLC2A1/MMP2	2
GO:0101003	ficolin-1-rich granule membrane	1/69	61/19594	0.193878	0.388752	0.32062	LGALS3	1
GO:0035580	specific granule lumen	1/69	62/19594	0.196726	0.388752	0.32062	HPSE	1
GO:0031968	organelle outer membrane	2/69	232/19594	0.196801	0.388752	0.32062	CPT1A/BCL2L1	2
GO:0019867	outer membrane	2/69	234/19594	0.19936	0.388752	0.32062	CPT1A/BCL2L1	2
GO:0001917	photoreceptor inner segment	1/69	64/19594	0.202391	0.388752	0.32062	SLC2A1	1
GO:0005778	peroxisomal membrane	1/69	64/19594	0.202391	0.388752	0.32062	HMGCR	1
GO:0031903	microbody membrane	1/69	64/19594	0.202391	0.388752	0.32062	HMGCR	1
GO:0043292	contractile fiber	2/69	238/19594	0.204491	0.388934	0.320771	SLC2A1/MMP2	2
GO:0005774	vacuolar membrane	3/69	449/19594	0.210309	0.396115	0.326693	TLR9/HPSE/DPP4	3
GO:0034704	calcium channel complex	1/69	68/19594	0.213605	0.398455	0.328622	CACNA2D1	1
GO:0016529	sarcoplasmic reticulum	1/69	71/19594	0.221912	0.399858	0.32978	CACNA2D1	1
GO:0044291	cell-cell contact zone	1/69	71/19594	0.221912	0.399858	0.32978	SLC2A1	1
GO:0000118	histone deacetylase complex	1/69	72/19594	0.224662	0.399858	0.32978	HDAC3	1
GO:0030669	clathrin-coated endocytic vesicle membrane	1/69	72/19594	0.224662	0.399858	0.32978	IGF2R	1
GO:0098685	Schaffer collateral - CA1 synapse	1/69	72/19594	0.224662	0.399858	0.32978	PLG	1
GO:0016528	sarcoplasm	1/69	78/19594	0.240962	0.422401	0.348372	CACNA2D1	1
GO:0008076	voltage-gated potassium channel complex	1/69	79/19594	0.243646	0.422401	0.348372	KCNH2	1
GO:0150034	distal axon	2/69	270/19594	0.245976	0.422401	0.348372	PRKCB/HSP90AA1	2
GO:0005743	mitochondrial inner membrane	3/69	491/19594	0.24939	0.422401	0.348372	PTPN1/LGALS3/BCL2L1	3
GO:0098793	presynapse	3/69	492/19594	0.250335	0.422401	0.348372	SLC2A1/PRKCB/BCL2L1	3
GO:0005901	caveola	1/69	82/19594	0.251641	0.422401	0.348372	SLC2A1	1
GO:0005876	spindle microtubule	1/69	83/19594	0.254287	0.422401	0.348372	CDK1	1
GO:0030117	membrane coat	1/69	84/19594	0.256924	0.422401	0.348372	IGF2R	1
GO:0048475	coated membrane	1/69	84/19594	0.256924	0.422401	0.348372	IGF2R	1
GO:0032592	integral component of mitochondrial membrane	1/69	88/19594	0.267382	0.433408	0.35745	CPT1A	1
GO:0034705	potassium channel complex	1/69	89/19594	0.269973	0.433408	0.35745	KCNH2	1
GO:0005902	microvillus	1/69	90/19594	0.272556	0.433408	0.35745	CA9	1
GO:0098573	intrinsic component of mitochondrial membrane	1/69	90/19594	0.272556	0.433408	0.35745	CPT1A	1
GO:0045334	clathrin-coated endocytic vesicle	1/69	91/19594	0.275129	0.433896	0.357852	IGF2R	1
GO:0034702	ion channel complex	2/69	294/19594	0.277336	0.433896	0.357852	KCNH2/CACNA2D1	2
GO:0031970	organelle envelope lumen	1/69	93/19594	0.280249	0.434947	0.358719	IGF2R	1
GO:0055038	recycling endosome membrane	1/69	96/19594	0.287863	0.443217	0.36554	ABCB11	1
GO:1902554	serine/threonine protein kinase complex	1/69	99/19594	0.295397	0.446992	0.368653	CDK1	1
GO:0005811	lipid droplet	1/69	100/19594	0.297891	0.446992	0.368653	CES1	1
GO:0032588	trans-Golgi network membrane	1/69	100/19594	0.297891	0.446992	0.368653	IGF2R	1
GO:0005788	endoplasmic reticulum lumen	2/69	311/19594	0.299531	0.446992	0.368653	F2/CES1	2
GO:0030672	synaptic vesicle membrane	1/69	103/19594	0.30532	0.448727	0.370084	BCL2L1	1
GO:0099501	exocytic vesicle membrane	1/69	103/19594	0.30532	0.448727	0.370084	BCL2L1	1
GO:0005796	Golgi lumen	1/69	104/19594	0.307779	0.448727	0.370084	F2	1
GO:0098978	glutamatergic synapse	2/69	319/19594	0.309946	0.448727	0.370084	PLG/PIN1	2
GO:0034451	centriolar satellite	1/69	107/19594	0.315106	0.452818	0.373458	G6PD	1
GO:0016363	nuclear matrix	1/69	109/19594	0.319947	0.456395	0.376409	PRKCD	1
GO:0030665	clathrin-coated vesicle membrane	1/69	111/19594	0.324755	0.459872	0.379276	IGF2R	1
GO:0043679	axon terminus	1/69	113/19594	0.32953	0.459919	0.379315	PRKCB	1
GO:0044853	plasma membrane raft	1/69	113/19594	0.32953	0.459919	0.379315	SLC2A1	1
GO:1902911	protein kinase complex	1/69	115/19594	0.334271	0.463204	0.382024	CDK1	1
GO:0030018	Z disc	1/69	127/19594	0.362032	0.494607	0.407924	SLC2A1	1
GO:0034399	nuclear periphery	1/69	127/19594	0.362032	0.494607	0.407924	PRKCD	1
GO:0044306	neuron projection terminus	1/69	129/19594	0.366547	0.495975	0.409052	PRKCB	1
GO:0098687	chromosomal region	2/69	366/19594	0.370361	0.495975	0.409052	PPP2CA/CDK1	2
GO:0005930	axoneme	1/69	131/19594	0.37103	0.495975	0.409052	GLI1	1
GO:0097014	ciliary plasm	1/69	132/19594	0.37326	0.495975	0.409052	GLI1	1
GO:0036126	sperm flagellum	1/69	136/19594	0.382101	0.501567	0.413664	ACE	1
GO:1902495	transmembrane transporter complex	2/69	377/19594	0.384233	0.501567	0.413664	KCNH2/CACNA2D1	2
GO:0045335	phagocytic vesicle	1/69	138/19594	0.386476	0.501567	0.413664	TLR9	1
GO:0031674	I band	1/69	139/19594	0.388652	0.501567	0.413664	SLC2A1	1
GO:0005777	peroxisome	1/69	141/19594	0.392981	0.501567	0.413664	HMGCR	1
GO:0042579	microbody	1/69	141/19594	0.392981	0.501567	0.413664	HMGCR	1
GO:0097729	9+2 motile cilium	1/69	149/19594	0.409996	0.518494	0.427624	ACE	1
GO:1990351	transporter complex	2/69	399/19594	0.411588	0.518494	0.427624	KCNH2/CACNA2D1	2
GO:0030133	transport vesicle	2/69	402/19594	0.415274	0.519762	0.42867	IGF2R/BCL2L1	2
GO:0031252	cell leading edge	2/69	416/19594	0.432327	0.530318	0.437375	TLR4/DPP4	2
GO:0042581	specific granule	1/69	160/19594	0.432627	0.530318	0.437375	HPSE	1
GO:0030426	growth cone	1/69	161/19594	0.434642	0.530318	0.437375	HSP90AA1	1
GO:0036064	ciliary basal body	1/69	161/19594	0.434642	0.530318	0.437375	PIN1	1
GO:0000781	chromosome, telomeric region	1/69	166/19594	0.444609	0.538117	0.443807	CDK1	1
GO:0030427	site of polarized growth	1/69	167/19594	0.446581	0.538117	0.443807	HSP90AA1	1
GO:0000922	spindle pole	1/69	169/19594	0.450506	0.538508	0.44413	PPP2CA	1
GO:0019897	extrinsic component of plasma membrane	1/69	170/19594	0.452457	0.538508	0.44413	PLG	1
GO:0005912	adherens junction	1/69	172/19594	0.456341	0.539818	0.44521	VEGFA	1
GO:0031256	leading edge membrane	1/69	175/19594	0.462115	0.541261	0.446401	DPP4	1
GO:0030662	coated vesicle membrane	1/69	176/19594	0.464026	0.541261	0.446401	IGF2R	1
GO:0001726	ruffle	1/69	177/19594	0.465931	0.541261	0.446401	TLR4	1
GO:0030136	clathrin-coated vesicle	1/69	192/19594	0.493711	0.564941	0.46593	IGF2R	1
GO:0005681	spliceosomal complex	1/69	194/19594	0.497306	0.564941	0.46593	LGALS3	1
GO:0030666	endocytic vesicle membrane	1/69	194/19594	0.497306	0.564941	0.46593	IGF2R	1
GO:0008021	synaptic vesicle	1/69	196/19594	0.500875	0.564941	0.46593	BCL2L1	1
GO:0055037	recycling endosome	1/69	196/19594	0.500875	0.564941	0.46593	ABCB11	1
GO:0005635	nuclear envelope	2/69	479/19594	0.505665	0.566962	0.467598	IGF2R/BCL2L1	2
GO:0043025	neuronal cell body	2/69	482/19594	0.509007	0.566962	0.467598	HSP90AA1/CASP3	2
GO:0030027	lamellipodium	1/69	202/19594	0.511435	0.566962	0.467598	DPP4	1
GO:0030658	transport vesicle membrane	1/69	205/19594	0.516632	0.569469	0.469665	BCL2L1	1
GO:0015629	actin cytoskeleton	2/69	499/19594	0.527673	0.578353	0.476992	SLC2A1/PRKCB	2
GO:0070382	exocytic vesicle	1/69	214/19594	0.531898	0.579709	0.47811	BCL2L1	1
GO:0098858	actin-based cell projection	1/69	217/19594	0.53688	0.58187	0.479893	CA9	1
GO:0032838	plasma membrane bounded cell projection cytoplasm	1/69	220/19594	0.54181	0.583951	0.481609	GLI1	1
GO:0000775	chromosome, centromeric region	1/69	227/19594	0.553113	0.588049	0.484989	PPP2CA	1
GO:0031514	motile cilium	1/69	227/19594	0.553113	0.588049	0.484989	ACE	1
GO:0000228	nuclear chromosome	1/69	228/19594	0.554706	0.588049	0.484989	JUN	1
GO:0061695	transferase complex, transferring phosphorus-containing groups	1/69	259/19594	0.601383	0.628733	0.518542	CDK1	1
GO:0099568	cytoplasmic region	1/69	259/19594	0.601383	0.628733	0.518542	GLI1	1
GO:0005802	trans-Golgi network	1/69	260/19594	0.602806	0.628733	0.518542	IGF2R	1
GO:0005770	late endosome	1/69	283/19594	0.634177	0.657916	0.542612	IGF2R	1
GO:0030135	coated vesicle	1/69	290/19594	0.643231	0.66376	0.547431	IGF2R	1
GO:0031965	nuclear membrane	1/69	300/19594	0.655783	0.673132	0.55516	BCL2L1	1
GO:0019898	extrinsic component of membrane	1/69	314/19594	0.672628	0.686788	0.566423	PLG	1
GO:0031301	integral component of organelle membrane	1/69	382/19594	0.743565	0.754092	0.621932	CPT1A	1
GO:0098791	Golgi apparatus subcompartment	1/69	385/19594	0.746318	0.754092	0.621932	IGF2R	1
GO:0031300	intrinsic component of organelle membrane	1/69	412/19594	0.769822	0.77381	0.638194	CPT1A	1
GO:0005874	microtubule	1/69	435/19594	0.78814	0.78814	0.650013	CDK1	1

## Sheet: HMGCR_KEGG
ID	Description	GeneRatio	BgRatio	pvalue	p.adjust	qvalue	geneID	Count
hsa05207	Chemical carcinogenesis - receptor activation	13/64	212/8390	5.00092e-09	1.15521e-06	7.36978e-07	VEGFA/VDR/UGT2B7/STAT3/PRKCB/PRKCA/PPARA/JUN/HSP90AA1/FGF2/ESR2/CDC25A/AR	13
hsa04931	Insulin resistance	9/64	108/8390	1.05878e-07	1.22289e-05	7.80152e-06	NR1H3/STAT3/SLC2A1/PYGL/PTPN1/PRKCD/PRKCB/PPARA/CPT1A	9
hsa05205	Proteoglycans in cancer	11/64	205/8390	3.39168e-07	2.61159e-05	1.66609e-05	HPSE/VEGFA/TLR4/STAT3/PRKCB/PRKCA/MMP9/MMP2/KDR/FGF2/CASP3	11
hsa04933	AGE-RAGE signaling pathway in diabetic complications	8/64	100/8390	7.8399e-07	4.52754e-05	2.88838e-05	VEGFA/STAT3/PRKCD/PRKCB/PRKCA/MMP2/JUN/CASP3	8
hsa01521	EGFR tyrosine kinase inhibitor resistance	7/64	79/8390	2.02299e-06	9.3462e-05	5.96249e-05	VEGFA/STAT3/PRKCB/PRKCA/KDR/FGF2/BCL2L1	7
hsa04066	HIF-1 signaling pathway	7/64	109/8390	1.73848e-05	0.000669315	0.000426995	EGLN1/VEGFA/TLR4/STAT3/SLC2A1/PRKCB/PRKCA	7
hsa05415	Diabetic cardiomyopathy	9/64	203/8390	2.07071e-05	0.000683333	0.000435938	SLC2A1/PRKCD/PRKCB/PRKCA/PPARA/MMP9/MMP2/G6PD/ACE	9
hsa04976	Bile secretion	6/64	89/8390	5.50235e-05	0.0015888	0.00101359	NR1H4/ABCB11/UGT2B7/SLC2A1/ABCB1/HMGCR	6
hsa05162	Measles	7/64	139/8390	8.32223e-05	0.00213604	0.0013627	TLR9/TLR4/STAT3/JUN/IL2/CASP3/BCL2L1	7
hsa01522	Endocrine resistance	6/64	98/8390	9.44876e-05	0.00218266	0.00139245	ABCB11/MMP9/MMP2/JUN/ESR2/CYP2D6	6
hsa05142	Chagas disease	6/64	102/8390	0.000118038	0.0024788	0.00158137	TLR9/TLR4/PPP2CA/JUN/IL2/ACE	6
hsa05417	Lipid and atherosclerosis	8/64	215/8390	0.000210265	0.00384937	0.00245574	TLR4/STAT3/PRKCA/MMP9/JUN/HSP90AA1/CASP3/BCL2L1	8
hsa05161	Hepatitis B	7/64	162/8390	0.000216631	0.00384937	0.00245574	TLR4/STAT3/PRKCB/PRKCA/MMP9/JUN/CASP3	7
hsa04151	PI3K-Akt signaling pathway	10/64	354/8390	0.000311504	0.00513982	0.00327899	VEGFA/TLR4/PRKCA/PPP2CA/KDR/IL2/HSP90AA1/FGF2/FGF1/BCL2L1	10
hsa05171	Coronavirus disease - COVID-19	8/64	232/8390	0.000352552	0.0054293	0.00346367	TLR4/STAT3/PRKCB/PRKCA/JUN/IL2/F2/ACE	8
hsa04010	MAPK signaling pathway	9/64	302/8390	0.000433967	0.0062654	0.00399706	VEGFA/PRKCB/PRKCA/KDR/JUN/FGF2/FGF1/CASP3/CACNA2D1	9
hsa04915	Estrogen signaling pathway	6/64	138/8390	0.000608475	0.00811286	0.00517567	PRKCD/MMP9/MMP2/JUN/HSP90AA1/ESR2	6
hsa05418	Fluid shear stress and atherosclerosis	6/64	139/8390	0.000632171	0.00811286	0.00517567	VEGFA/MMP9/MMP2/KDR/JUN/HSP90AA1	6
hsa04912	GnRH signaling pathway	5/64	93/8390	0.000683656	0.00831182	0.0053026	PRKCD/PRKCB/PRKCA/MMP2/JUN	5
hsa04370	VEGF signaling pathway	4/64	59/8390	0.00102346	0.011821	0.0075413	VEGFA/PRKCB/PRKCA/KDR	4
hsa05170	Human immunodeficiency virus 1 infection	7/64	212/8390	0.00109027	0.011993	0.00765103	TLR4/PRKCB/PRKCA/JUN/CDK1/CASP3/BCL2L1	7
hsa05321	Inflammatory bowel disease	4/64	65/8390	0.00147139	0.0154496	0.00985621	TLR4/STAT3/JUN/IL2	4
hsa04726	Serotonergic synapse	5/64	115/8390	0.00177571	0.0169697	0.010826	PRKCB/PRKCA/HTR2C/CYP2D6/CASP3	5
hsa04920	Adipocytokine signaling pathway	4/64	69/8390	0.00183655	0.0169697	0.010826	STAT3/SLC2A1/PPARA/CPT1A	4
hsa05211	Renal cell carcinoma	4/64	69/8390	0.00183655	0.0169697	0.010826	EGLN1/VEGFA/SLC2A1/JUN	4
hsa04014	Ras signaling pathway	7/64	236/8390	0.00202254	0.0179695	0.0114638	VEGFA/PRKCB/PRKCA/KDR/FGF2/FGF1/BCL2L1	7
hsa04935	Growth hormone synthesis, secretion and action	5/64	120/8390	0.00214166	0.0183231	0.0116894	STAT3/SSTR2/SSTR1/PRKCB/PRKCA	5
hsa04020	Calcium signaling pathway	7/64	240/8390	0.00222483	0.0183548	0.0117096	VEGFA/PRKCB/PRKCA/KDR/HTR2C/FGF2/FGF1	7
hsa05206	MicroRNAs in cancer	8/64	310/8390	0.0023169	0.0184553	0.0117737	VEGFA/STAT3/PRKCB/PRKCA/ABCB1/MMP9/CDC25A/CASP3	8
hsa03320	PPAR signaling pathway	4/64	75/8390	0.00249559	0.019216	0.012259	NR1H3/PPARD/PPARA/CPT1A	4
hsa05143	African trypanosomiasis	3/64	37/8390	0.00273404	0.020373	0.0129972	TLR9/PRKCB/PRKCA	3
hsa04926	Relaxin signaling pathway	5/64	129/8390	0.0029351	0.0211878	0.0135169	VEGFA/PRKCA/MMP9/MMP2/JUN	5
hsa05219	Bladder cancer	3/64	41/8390	0.00367058	0.0256941	0.0163917	VEGFA/MMP9/MMP2	3
hsa04540	Gap junction	4/64	88/8390	0.00444761	0.0302176	0.0192776	PRKCB/PRKCA/HTR2C/CDK1	4
hsa05235	PD-L1 expression and PD-1 checkpoint pathway in cancer	4/64	89/8390	0.00463061	0.030562	0.0194973	TLR9/TLR4/STAT3/JUN	4
hsa04015	Rap1 signaling pathway	6/64	210/8390	0.00512895	0.0329107	0.0209957	VEGFA/PRKCB/PRKCA/KDR/FGF2/FGF1	6
hsa04657	IL-17 signaling pathway	4/64	94/8390	0.00562205	0.0350998	0.0223922	MMP9/JUN/HSP90AA1/CASP3	4
hsa04666	Fc gamma R-mediated phagocytosis	4/64	97/8390	0.00628028	0.0381775	0.0243557	PTPRC/PRKCD/PRKCB/PRKCA	4
hsa04750	Inflammatory mediator regulation of TRP channels	4/64	98/8390	0.00651061	0.0385628	0.0246015	PRKCD/PRKCB/PRKCA/HTR2C	4
hsa05160	Hepatitis C	5/64	157/8390	0.00675527	0.0390117	0.0248878	NR1H3/STAT3/PPP2CA/PPARA/CASP3	5
hsa05146	Amoebiasis	4/64	102/8390	0.00748801	0.04158	0.0265263	TLR4/PRKCB/PRKCA/CASP3	4
hsa04961	Endocrine and other factor-regulated calcium reabsorption	3/64	53/8390	0.00756	0.04158	0.0265263	VDR/PRKCB/PRKCA	3
hsa04922	Glucagon signaling pathway	4/64	107/8390	0.00884013	0.04749	0.0302967	SLC2A1/PYGL/PPARA/CPT1A	4
hsa04659	Th17 cell differentiation	4/64	108/8390	0.00912847	0.0479245	0.0305738	STAT3/JUN/IL2/HSP90AA1	4
hsa05164	Influenza A	5/64	171/8390	0.00959806	0.04927	0.0314322	TLR4/PRKCB/PRKCA/PLG/CASP3	5
hsa05145	Toxoplasmosis	4/64	112/8390	0.0103432	0.0519408	0.0331361	TLR4/STAT3/CASP3/BCL2L1	4
hsa04730	Long-term depression	3/64	60/8390	0.0106348	0.0522688	0.0333453	PRKCB/PRKCA/PPP2CA	3
hsa04670	Leukocyte transendothelial migration	4/64	114/8390	0.0109881	0.0528801	0.0337353	PRKCB/PRKCA/MMP9/MMP2	4
hsa05132	Salmonella infection	6/64	249/8390	0.0114575	0.0540139	0.0344586	TLR9/TLR4/PTPRC/JUN/HSP90AA1/CASP3	6
hsa04929	GnRH secretion	3/64	64/8390	0.0126727	0.0585477	0.037351	PRKCB/PRKCA/ESR2	3
hsa04919	Thyroid hormone signaling pathway	4/64	121/8390	0.0134483	0.0598078	0.0381549	HDAC3/SLC2A1/PRKCB/PRKCA	4
hsa04621	NOD-like receptor signaling pathway	5/64	186/8390	0.0134632	0.0598078	0.0381549	TLR4/PRKCD/JUN/HSP90AA1/BCL2L1	5
hsa05031	Amphetamine addiction	3/64	69/8390	0.0155141	0.0676182	0.0431376	PRKCB/PRKCA/JUN	3
hsa05167	Kaposi sarcoma-associated herpesvirus infection	5/64	194/8390	0.0159035	0.0680315	0.0434013	VEGFA/STAT3/JUN/FGF2/CASP3	5
hsa05223	Non-small cell lung cancer	3/64	72/8390	0.0173779	0.072987	0.0465627	STAT3/PRKCB/PRKCA	3
hsa04115	p53 signaling pathway	3/64	73/8390	0.0180258	0.0743563	0.0474362	CDK1/CASP3/BCL2L1	3
hsa04510	Focal adhesion	5/64	203/8390	0.0189848	0.0759259	0.0484376	VEGFA/PRKCB/PRKCA/KDR/JUN	5
hsa05203	Viral carcinogenesis	5/64	204/8390	0.0193499	0.0759259	0.0484376	HDAC3/STAT3/JUN/CDK1/CASP3	5
hsa04971	Gastric acid secretion	3/64	76/8390	0.0200497	0.0759259	0.0484376	SSTR2/PRKCB/PRKCA	3
hsa05133	Pertussis	3/64	76/8390	0.0200497	0.0759259	0.0484376	TLR4/JUN/CASP3	3
hsa05212	Pancreatic cancer	3/64	76/8390	0.0200497	0.0759259	0.0484376	VEGFA/STAT3/BCL2L1	3
hsa05140	Leishmaniasis	3/64	77/8390	0.0207512	0.0772986	0.0493133	TLR4/PRKCB/JUN	3
hsa04080	Neuroactive ligand-receptor interaction	7/64	367/8390	0.0210814	0.0772986	0.0493133	SSTR2/SSTR1/PLG/HTR2C/GRM8/NR3C1/F2	7
hsa04936	Alcoholic liver disease	4/64	142/8390	0.0228393	0.0824356	0.0525905	TLR4/PPARA/CPT1A/CASP3	4
hsa04215	Apoptosis - multiple species	2/64	32/8390	0.0245286	0.0871708	0.0556114	CASP3/BCL2L1	2
hsa05224	Breast cancer	4/64	147/8390	0.0255427	0.0893993	0.057033	JUN/FGF2/FGF1/ESR2	4
hsa04012	ErbB signaling pathway	3/64	85/8390	0.0268462	0.0925593	0.059049	PRKCB/PRKCA/JUN	3
hsa04911	Insulin secretion	3/64	86/8390	0.0276685	0.0927747	0.0591864	SLC2A1/PRKCB/PRKCA	3
hsa04024	cAMP signaling pathway	5/64	225/8390	0.0281135	0.0927747	0.0591864	SSTR2/SSTR1/PPARA/JUN/GLI1	5
hsa05163	Human cytomegalovirus infection	5/64	225/8390	0.0281135	0.0927747	0.0591864	VEGFA/STAT3/PRKCB/PRKCA/CASP3	5
hsa04921	Oxytocin signaling pathway	4/64	154/8390	0.0296405	0.0964358	0.0615221	PRKCB/PRKCA/JUN/CACNA2D1	4
hsa04932	Non-alcoholic fatty liver disease	4/64	155/8390	0.030256	0.096691	0.0616849	NR1H3/PPARA/JUN/CASP3	4
hsa00500	Starch and sucrose metabolism	2/64	36/8390	0.030556	0.096691	0.0616849	SI/PYGL	2
hsa04960	Aldosterone-regulated sodium reabsorption	2/64	37/8390	0.0321459	0.100347	0.0640174	PRKCB/PRKCA	2
hsa04217	Necroptosis	4/64	159/8390	0.032794	0.101005	0.0644372	TLR4/STAT3/PYGL/HSP90AA1	4
hsa05340	Primary immunodeficiency	2/64	38/8390	0.0337677	0.101395	0.0646861	PTPRC/ADA	2
hsa05323	Rheumatoid arthritis	3/64	93/8390	0.0337985	0.101395	0.0646861	VEGFA/TLR4/JUN	3
hsa05215	Prostate cancer	3/64	97/8390	0.0375932	0.111334	0.0710263	MMP9/HSP90AA1/AR	3
hsa05231	Choline metabolism in cancer	3/64	98/8390	0.0385748	0.112795	0.0719583	PRKCB/PRKCA/JUN	3
hsa04310	Wnt signaling pathway	4/64	171/8390	0.0411416	0.118631	0.0756815	PRKCB/PRKCA/PPARD/JUN	4
hsa04916	Melanogenesis	3/64	101/8390	0.0415978	0.118631	0.0756815	TYR/PRKCB/PRKCA	3
hsa04914	Progesterone-mediated oocyte maturation	3/64	102/8390	0.0426314	0.118649	0.075693	HSP90AA1/CDC25A/CDK1	3
hsa04972	Pancreatic secretion	3/64	102/8390	0.0426314	0.118649	0.075693	PRKCB/PRKCA/CPA1	3
hsa04064	NF-kappa B signaling pathway	3/64	104/8390	0.0447373	0.118785	0.0757801	TLR4/PRKCB/BCL2L1	3
hsa04620	Toll-like receptor signaling pathway	3/64	104/8390	0.0447373	0.118785	0.0757801	TLR9/TLR4/JUN	3
hsa04625	C-type lectin receptor signaling pathway	3/64	104/8390	0.0447373	0.118785	0.0757801	PRKCD/JUN/IL2	3
hsa04660	T cell receptor signaling pathway	3/64	104/8390	0.0447373	0.118785	0.0757801	PTPRC/JUN/IL2	3
hsa02010	ABC transporters	2/64	45/8390	0.0459711	0.120674	0.0769851	ABCB11/ABCB1	2
hsa04928	Parathyroid hormone synthesis, secretion and action	3/64	106/8390	0.0468946	0.121715	0.0776492	VDR/PRKCB/PRKCA	3
hsa05152	Tuberculosis	4/64	180/8390	0.0481286	0.12353	0.078807	TLR9/VDR/TLR4/CASP3	4
hsa04973	Carbohydrate digestion and absorption	2/64	47/8390	0.049715	0.1262	0.0805101	SI/PRKCB	2
hsa05144	Malaria	2/64	50/8390	0.0555296	0.139143	0.0887675	TLR9/TLR4	2
hsa04668	TNF signaling pathway	3/64	114/8390	0.0560281	0.139143	0.0887675	MMP9/JUN/CASP3	3
hsa04613	Neutrophil extracellular trap formation	4/64	190/8390	0.056621	0.139143	0.0887675	HDAC3/TLR4/PRKCB/PRKCA	4
hsa04724	Glutamatergic synapse	3/64	115/8390	0.0572256	0.139149	0.0887711	PRKCB/PRKCA/GRM8	3
hsa05130	Pathogenic Escherichia coli infection	4/64	197/8390	0.0630187	0.151639	0.0967392	TLR4/JUN/F2/CASP3	4
hsa04071	Sphingolipid signaling pathway	3/64	121/8390	0.0646651	0.152425	0.0972407	PRKCB/PRKCA/PPP2CA	3
hsa04152	AMPK signaling pathway	3/64	121/8390	0.0646651	0.152425	0.0972407	PPP2CA/HMGCR/CPT1A	3
hsa05134	Legionellosis	2/64	57/8390	0.0699563	0.163231	0.104135	TLR4/CASP3	2
hsa04114	Oocyte meiosis	3/64	131/8390	0.0780016	0.179812	0.114713	PPP2CA/CDK1/AR	3
hsa04650	Natural killer cell mediated cytotoxicity	3/64	132/8390	0.0793975	0.179812	0.114713	PRKCB/PRKCA/CASP3	3
hsa04728	Dopaminergic synapse	3/64	132/8390	0.0793975	0.179812	0.114713	PRKCB/PRKCA/PPP2CA	3
hsa00140	Steroid hormone biosynthesis	2/64	62/8390	0.0809278	0.181498	0.115788	UGT2B7/CYP19A1	2
hsa04270	Vascular smooth muscle contraction	3/64	134/8390	0.0822221	0.182628	0.116509	PRKCD/PRKCB/PRKCA	3
hsa04210	Apoptosis	3/64	136/8390	0.0850902	0.187198	0.119425	JUN/CASP3/BCL2L1	3
hsa05135	Yersinia infection	3/64	137/8390	0.0865403	0.188592	0.120314	TLR4/JUN/IL2	3
hsa05166	Human T-cell leukemia virus 1 infection	4/64	222/8390	0.0888312	0.191776	0.122345	SLC2A1/JUN/IL2/BCL2L1	4
hsa05208	Chemical carcinogenesis - reactive oxygen species	4/64	223/8390	0.0899571	0.192387	0.122735	VEGFA/PTPN1/PRKCD/JUN	4
hsa04720	Long-term potentiation	2/64	67/8390	0.0923929	0.192387	0.122735	PRKCB/PRKCA	2
hsa05221	Acute myeloid leukemia	2/64	67/8390	0.0923929	0.192387	0.122735	STAT3/PPARD	2
hsa04140	Autophagy - animal	3/64	141/8390	0.0924459	0.192387	0.122735	PRKCD/PPP2CA/BCL2L1	3
hsa04917	Prolactin signaling pathway	2/64	70/8390	0.0994874	0.201593	0.128608	STAT3/ESR2	2
hsa05120	Epithelial cell signaling in Helicobacter pylori infection	2/64	70/8390	0.0994874	0.201593	0.128608	JUN/CASP3	2
hsa05230	Central carbon metabolism in cancer	2/64	70/8390	0.0994874	0.201593	0.128608	SLC2A1/G6PD	2
hsa04072	Phospholipase D signaling pathway	3/64	148/8390	0.103173	0.203328	0.129715	PRKCA/GRM8/F2	3
hsa00982	Drug metabolism - cytochrome P450	2/64	72/8390	0.1043	0.203328	0.129715	UGT2B7/CYP2D6	2
hsa04137	Mitophagy - animal	2/64	72/8390	0.1043	0.203328	0.129715	JUN/BCL2L1	2
hsa05218	Melanoma	2/64	72/8390	0.1043	0.203328	0.129715	FGF2/FGF1	2
hsa05226	Gastric cancer	3/64	149/8390	0.104745	0.203328	0.129715	ABCB1/FGF2/FGF1	3
hsa01524	Platinum drug resistance	2/64	73/8390	0.106731	0.205456	0.131073	CASP3/BCL2L1	2
hsa04918	Thyroid hormone synthesis	2/64	75/8390	0.111637	0.211378	0.13485	PRKCB/PRKCA	2
hsa05214	Glioma	2/64	75/8390	0.111637	0.211378	0.13485	PRKCB/PRKCA	2
hsa04261	Adrenergic signaling in cardiomyocytes	3/64	154/8390	0.112746	0.211743	0.135083	PRKCA/PPP2CA/CACNA2D1	3
hsa04110	Cell cycle	3/64	157/8390	0.117658	0.21836	0.139305	PPP2CA/CDC25A/CDK1	3
hsa05131	Shigellosis	4/64	247/8390	0.119003	0.21836	0.139305	TLR4/PRKCD/JUN/BCL2L1	4
hsa00980	Metabolism of xenobiotics by cytochrome P450	2/64	78/8390	0.119105	0.21836	0.139305	UGT2B7/CYP2D6	2
hsa00910	Nitrogen metabolism	1/64	17/8390	0.122168	0.222211	0.141761	CA9	1
hsa00983	Drug metabolism - other enzymes	2/64	80/8390	0.124153	0.224057	0.142939	UGT2B7/CES1	2
hsa00511	Other glycan degradation	1/64	18/8390	0.128878	0.230781	0.147229	FUCA1	1
hsa04630	JAK-STAT signaling pathway	3/64	166/8390	0.132862	0.236086	0.150613	STAT3/IL2/BCL2L1	3
hsa04662	B cell receptor signaling pathway	2/64	84/8390	0.1344	0.236787	0.15106	PRKCB/JUN	2
hsa00531	Glycosaminoglycan degradation	1/64	19/8390	0.135537	0.236787	0.15106	HPSE	1
hsa05225	Hepatocellular carcinoma	3/64	168/8390	0.136332	0.236787	0.15106	PRKCB/PRKCA/BCL2L1	3
hsa04610	Complement and coagulation cascades	2/64	86/8390	0.139595	0.238863	0.152385	PLG/F2	2
hsa05210	Colorectal cancer	2/64	86/8390	0.139595	0.238863	0.152385	JUN/CASP3	2
hsa04727	GABAergic synapse	2/64	89/8390	0.147468	0.25048	0.159796	PRKCB/PRKCA	2
hsa05410	Hypertrophic cardiomyopathy	2/64	90/8390	0.150113	0.253111	0.161474	ACE/CACNA2D1	2
hsa05032	Morphine addiction	2/64	91/8390	0.152768	0.25572	0.163139	PRKCB/PRKCA	2
hsa04658	Th1 and Th2 cell differentiation	2/64	92/8390	0.155432	0.256463	0.163613	JUN/IL2	2
hsa05222	Small cell lung cancer	2/64	92/8390	0.155432	0.256463	0.163613	CASP3/BCL2L1	2
hsa04970	Salivary secretion	2/64	93/8390	0.158105	0.259024	0.165246	PRKCB/PRKCA	2
hsa00900	Terpenoid backbone biosynthesis	1/64	23/8390	0.161677	0.259357	0.165459	HMGCR	1
hsa03430	Mismatch repair	1/64	23/8390	0.161677	0.259357	0.165459	LIG1	1
hsa04614	Renin-angiotensin system	1/64	23/8390	0.161677	0.259357	0.165459	ACE	1
hsa04977	Vitamin digestion and absorption	1/64	24/8390	0.168089	0.26539	0.169308	FOLH1	1
hsa04070	Phosphatidylinositol signaling system	2/64	97/8390	0.168884	0.26539	0.169308	PRKCB/PRKCA	2
hsa04713	Circadian entrainment	2/64	97/8390	0.168884	0.26539	0.169308	PRKCB/PRKCA	2
hsa04925	Aldosterone synthesis and secretion	2/64	98/8390	0.171599	0.267834	0.170867	PRKCB/PRKCA	2
hsa04062	Chemokine signaling pathway	3/64	192/8390	0.180226	0.279411	0.178253	STAT3/PRKCD/PRKCB	3
hsa04974	Protein digestion and absorption	2/64	103/8390	0.18528	0.285331	0.182029	DPP4/CPA1	2
hsa05169	Epstein-Barr virus infection	3/64	202/8390	0.19956	0.305287	0.19476	STAT3/JUN/CASP3	3
hsa00030	Pentose phosphate pathway	1/64	30/8390	0.205562	0.310359	0.197996	G6PD	1
hsa00053	Ascorbate and aldarate metabolism	1/64	30/8390	0.205562	0.310359	0.197996	UGT2B7	1
hsa00052	Galactose metabolism	1/64	31/8390	0.211644	0.317466	0.20253	SI	1
hsa04725	Cholinergic synapse	2/64	113/8390	0.213076	0.317551	0.202585	PRKCB/PRKCA	2
hsa04136	Autophagy - other	1/64	32/8390	0.21768	0.322334	0.205636	PPP2CA	1
hsa04722	Neurotrophin signaling pathway	2/64	119/8390	0.229952	0.338337	0.215845	PRKCD/JUN	2
hsa00040	Pentose and glucuronate interconversions	1/64	35/8390	0.235516	0.344331	0.219669	UGT2B7	1
hsa00350	Tyrosine metabolism	1/64	36/8390	0.241372	0.348481	0.222317	TYR	1
hsa03030	DNA replication	1/64	36/8390	0.241372	0.348481	0.222317	LIG1	1
hsa00250	Alanine, aspartate and glutamate metabolism	1/64	37/8390	0.247184	0.354656	0.226256	FOLH1	1
hsa05330	Allograft rejection	1/64	38/8390	0.252952	0.35988	0.229589	IL2	1
hsa04810	Regulation of actin cytoskeleton	3/64	229/8390	0.253942	0.35988	0.229589	FGF2/FGF1/F2	3
hsa04142	Lysosome	2/64	132/8390	0.266783	0.375773	0.239728	IGF2R/FUCA1	2
hsa05332	Graft-versus-host disease	1/64	42/8390	0.275592	0.384288	0.24516	IL2	1
hsa04910	Insulin signaling pathway	2/64	137/8390	0.280978	0.384288	0.24516	PYGL/PTPN1	2
hsa00071	Fatty acid degradation	1/64	43/8390	0.281146	0.384288	0.24516	CPT1A	1
hsa00860	Porphyrin metabolism	1/64	43/8390	0.281146	0.384288	0.24516	UGT2B7	1
hsa04940	Type I diabetes mellitus	1/64	43/8390	0.281146	0.384288	0.24516	IL2	1
hsa03410	Base excision repair	1/64	44/8390	0.286658	0.389517	0.248496	LIG1	1
hsa04930	Type II diabetes mellitus	1/64	46/8390	0.297557	0.397895	0.253841	PRKCD	1
hsa04550	Signaling pathways regulating pluripotency of stem cells	2/64	143/8390	0.297991	0.397895	0.253841	STAT3/FGF2	2
hsa05017	Spinocerebellar ataxia	2/64	143/8390	0.297991	0.397895	0.253841	PRKCB/PRKCA	2
hsa04723	Retrograde endocannabinoid signaling	2/64	148/8390	0.312129	0.411598	0.262583	PRKCB/PRKCA	2
hsa04672	Intestinal immune network for IgA production	1/64	49/8390	0.313599	0.411598	0.262583	IL2	1
hsa05030	Cocaine addiction	1/64	49/8390	0.313599	0.411598	0.262583	JUN	1
hsa05110	Vibrio cholerae infection	1/64	50/8390	0.318865	0.416146	0.265484	PRKCA	1
hsa04913	Ovarian steroidogenesis	1/64	51/8390	0.324092	0.418242	0.266821	CYP19A1	1
hsa04979	Cholesterol metabolism	1/64	51/8390	0.324092	0.418242	0.266821	ABCB11	1
hsa05320	Autoimmune thyroid disease	1/64	53/8390	0.334428	0.424722	0.270955	IL2	1
hsa04150	mTOR signaling pathway	2/64	156/8390	0.33463	0.424722	0.270955	PRKCB/PRKCA	2
hsa04218	Cellular senescence	2/64	156/8390	0.33463	0.424722	0.270955	CDC25A/CDK1	2
hsa04390	Hippo signaling pathway	2/64	157/8390	0.337429	0.425935	0.271729	PPP2CA/FGF1	2
hsa04340	Hedgehog signaling pathway	1/64	56/8390	0.349641	0.438951	0.280032	GLI1	1
hsa00480	Glutathione metabolism	1/64	57/8390	0.354635	0.440434	0.280978	G6PD	1
hsa01212	Fatty acid metabolism	1/64	57/8390	0.354635	0.440434	0.280978	CPT1A	1
hsa04978	Mineral absorption	1/64	60/8390	0.369393	0.453125	0.289075	VDR	1
hsa05416	Viral myocarditis	1/64	60/8390	0.369393	0.453125	0.289075	CASP3	1
hsa04530	Tight junction	2/64	169/8390	0.370739	0.453125	0.289075	PPP2CA/JUN	2
hsa03250	Viral life cycle - HIV-1	1/64	63/8390	0.383818	0.461781	0.294597	PIN1	1
hsa03420	Nucleotide excision repair	1/64	63/8390	0.383818	0.461781	0.294597	LIG1	1
hsa05217	Basal cell carcinoma	1/64	63/8390	0.383818	0.461781	0.294597	GLI1	1
hsa00830	Retinol metabolism	1/64	68/8390	0.407142	0.484792	0.309277	UGT2B7	1
hsa04664	Fc epsilon RI signaling pathway	1/64	68/8390	0.407142	0.484792	0.309277	PRKCA	1
hsa04924	Renin secretion	1/64	69/8390	0.411701	0.485219	0.30955	ACE	1
hsa05204	Chemical carcinogenesis - DNA adducts	1/64	69/8390	0.411701	0.485219	0.30955	UGT2B7	1
hsa04622	RIG-I-like receptor signaling pathway	1/64	71/8390	0.420716	0.493327	0.314722	PIN1	1
hsa05202	Transcriptional misregulation in cancer	2/64	193/8390	0.435279	0.507826	0.323972	MMP9/BCL2L1	2
hsa04623	Cytosolic DNA-sensing pathway	1/64	75/8390	0.438341	0.508828	0.324611	CASP3	1
hsa05220	Chronic myeloid leukemia	1/64	76/8390	0.442664	0.511277	0.326174	BCL2L1	1
hsa05412	Arrhythmogenic right ventricular cardiomyopathy	1/64	77/8390	0.446954	0.513664	0.327696	CACNA2D1	1
hsa04612	Antigen processing and presentation	1/64	78/8390	0.451212	0.51599	0.32918	HSP90AA1	1
hsa05165	Human papillomavirus infection	3/64	331/8390	0.465737	0.529976	0.338103	VEGFA/PPP2CA/CASP3	3
hsa01232	Nucleotide metabolism	1/64	85/8390	0.480126	0.543673	0.346841	ADA	1
hsa04260	Cardiac muscle contraction	1/64	87/8390	0.488109	0.550015	0.350887	CACNA2D1	1
hsa05022	Pathways of neurodegeneration - multiple diseases	4/64	476/8390	0.495723	0.555884	0.354631	PRKCB/PRKCA/CASP3/BCL2L1	4
hsa04520	Adherens junction	1/64	93/8390	0.511338	0.570624	0.364034	PTPN1	1
hsa05150	Staphylococcus aureus infection	1/64	96/8390	0.52256	0.577567	0.368464	PLG	1
hsa05414	Dilated cardiomyopathy	1/64	96/8390	0.52256	0.577567	0.368464	CACNA2D1	1
hsa03015	mRNA surveillance pathway	1/64	97/8390	0.526245	0.578869	0.369294	PPP2CA	1
hsa04350	TGF-beta signaling pathway	1/64	98/8390	0.529901	0.580128	0.370098	PPP2CA	1
hsa04061	Viral protein interaction with cytokine and cytokine receptor	1/64	100/8390	0.53713	0.585269	0.373377	IL2	1
hsa01200	Carbon metabolism	1/64	115/8390	0.58797	0.637657	0.406799	G6PD	1
hsa05012	Parkinson disease	2/64	266/8390	0.607265	0.655506	0.418185	CASP3/BCL2L1	2
hsa04611	Platelet activation	1/64	124/8390	0.615792	0.661618	0.422085	F2	1
hsa05020	Prion disease	2/64	273/8390	0.621564	0.664728	0.424069	PRKCD/CASP3	2
hsa00230	Purine metabolism	1/64	128/8390	0.627555	0.664978	0.424229	ADA	1
hsa04380	Osteoclast differentiation	1/64	128/8390	0.627555	0.664978	0.424229	JUN	1
hsa04068	FoxO signaling pathway	1/64	131/8390	0.636145	0.671002	0.428071	STAT3	1
hsa04145	Phagosome	1/64	152/8390	0.691046	0.724824	0.462408	TLR4	1
hsa01240	Biosynthesis of cofactors	1/64	153/8390	0.693446	0.724824	0.462408	UGT2B7	1
hsa04514	Cell adhesion molecules	1/64	157/8390	0.702865	0.73136	0.466577	PTPRC	1
hsa04141	Protein processing in endoplasmic reticulum	1/64	171/8390	0.733641	0.75996	0.484823	HSP90AA1	1
hsa04360	Axon guidance	1/64	182/8390	0.755601	0.779214	0.497106	PRKCA	1
hsa05034	Alcoholism	1/64	187/8390	0.764984	0.785384	0.501042	HDAC3	1
hsa05014	Amyotrophic lateral sclerosis	2/64	364/8390	0.772845	0.789944	0.503951	CASP3/BCL2L1	2
hsa04714	Thermogenesis	1/64	232/8390	0.834953	0.849666	0.542051	CPT1A	1
hsa04144	Endocytosis	1/64	251/8390	0.857915	0.869204	0.554516	IGF2R	1
hsa04060	Cytokine-cytokine receptor interaction	1/64	295/8390	0.899702	0.90756	0.578986	IL2	1
hsa05016	Huntington disease	1/64	306/8390	0.908093	0.912041	0.581845	CASP3	1
hsa05010	Alzheimer disease	1/64	384/8390	0.950705	0.950705	0.606511	CASP3	1
